# Supplementary material for: Large-scale identification of human protein function using topological features of interaction network
Source: Sci Rep. 2016 Nov 16;6:37179. doi: 10.1038/srep37179 (PMC5111120; doi:10.1038/srep37179)
Supplement: Supplementary Information [file srep37179-s2.xls]

## Sheet: Sheet1
Protein A	Protein B	Interaction confidence score
Q13939	P05067	0.56
Q13939	P68133	0.52
O15382	P05067	0.56
O15382	O43889	0.63
P62841	Q9Y5K8	0.49
P62841	Q93050	0.49
P62841	Q13488	0.49
P62841	P62753	0.49
P62841	P23396	0.58
P62841	P15880	0.82
P62841	P61247	0.49
P62841	P62273	0.82
P62841	P62857	0.49
P62841	P62854	0.49
P62841	P62851	0.73
P62841	P62847	0.49
P62841	P62266	0.58
P62841	P46783	0.63
P62841	P62249	0.58
P62841	P08708	0.49
P62841	P39019	0.73
P62841	P62269	0.58
P62841	P46781	0.63
P62841	P62081	0.49
P62841	Q9Y487	0.49
P62841	P08865	0.49
P62841	P0CW22	0.63
P62841	Q00987	0.63
P62841	Q8TCJ2	0.49
P62841	O15151	0.63
P62841	Q13530	0.63
P62841	Q9BZM1	0.63
Q14691	Q9Y248	0.56
Q14691	Q9BRX5	0.63
P05090	O43889	0.63
P05090	P0CAP2	0.49
P05090	P02652	0.69
Q53S58	Q2NL82	0.49
Q16627	O00148	0.75
Q16627	P31751	0.63
Q16627	P27986	0.63
Q16627	P51681	0.55
Q16627	P51677	0.55
Q16627	P32246	0.68
P09093	O43889	0.63
Q5T5D7	P05067	0.56
Q93052	Q9NVS9	0.49
Q93052	Q8TAT6	0.63
Q93052	Q9UJU6	0.63
Q93052	Q32P28	0.63
Q93052	P27797	0.63
Q93052	P59998	0.63
Q93052	O15145	0.63
Q93052	P13716	0.63
Q93052	P52594	0.63
Q93052	Q9UI26	0.63
Q93052	Q9Y371	0.63
Q93052	Q9Y3C4	0.63
Q93052	Q9Y570	0.63
Q93052	P46060	0.63
Q93052	P35241	0.63
Q93052	Q14738	0.63
Q93052	Q9GZT8	0.63
Q93052	Q05086	0.63
Q93052	O15294	0.63
Q93052	O75312	0.63
Q93052	Q9NZL4	0.63
Q93052	Q96KS0	0.63
Q93052	P40337	0.63
Q93052	P56134	0.63
Q93052	Q149N8	0.63
Q93052	P12814	0.67
Q9UKW6	Q8N6T7	0.63
Q9UKW6	O75177	0.63
Q9UKW6	Q16621	0.63
Q9UKW6	Q9BQI9	0.63
Q9UKW6	Q9NRR5	0.63
O60682	P15923	0.67
O60682	P15884	0.73
O60682	Q99081	0.63
O60682	Q02363	0.73
Q9NXU5	Q9BVA1	0.63
Q9NXU5	Q13885	0.63
Q9NXU5	Q9GZT6	0.63
Q9NXU5	Q8IWV7	0.63
Q9NXU5	Q9BWH2	0.63
Q9NXU5	Q4V328	0.63
Q9NXU5	P62917	0.63
P16234	Q96SB4	0.68
P16234	P10721	0.63
P16234	Q9BZM5	0.63
P16234	P62993	0.82
P16234	P46108	0.9
P16234	P51692	0.52
P16234	P42229	0.52
P16234	P42224	0.52
P16234	P05106	0.74
P16234	P04085	0.88
P16234	P09619	0.9
P16234	P19174	0.79
Q9Y4X3	P46092	0.72
O95881	P40222	0.49
Q9NYX4	P21728	0.77
Q13867	O00541	0.63
Q13867	Q9NQ48	0.63
Q13867	Q9NR46	0.63
Q13867	P52655	0.63
Q13867	Q9H0A6	0.63
Q13867	Q9Y2H9	0.63
Q13867	Q9BQ95	0.63
Q13867	P10632	0.63
Q13867	P05067	0.89
Q13867	O75962	0.63
Q13867	Q8WVZ9	0.63
Q13867	P47914	0.78
O43482	O60341	0.72
O43482	Q9NYP9	0.63
O43482	P40855	0.63
O43482	Q96PN8	0.63
O43482	P13631	0.63
O43482	P04049	0.63
O94983	Q9UQL6	0.65
O94983	P52952	0.62
Q9BQT9	Q14315	0.63
Q9BQT9	Q99767	0.67
Q92616	Q9H4G0	0.63
Q92616	Q27J81	0.49
Q92616	P14866	0.49
Q92616	P08107	0.49
Q92616	O00264	0.49
Q92616	O75340	0.49
Q92616	Q16718	0.49
Q92616	P24752	0.49
Q92616	Q07955	0.49
Q92616	P84103	0.49
Q92616	P62995	0.49
Q92616	Q15424	0.49
Q92616	P08621	0.49
Q92616	P51991	0.49
Q92616	P20042	0.63
Q92616	Q9BRK4	0.63
Q92616	P15880	0.63
Q92616	P01243	0.63
Q92616	P46777	0.63
Q92616	Q6U841	0.63
O95990	P10599	0.63
O95990	P17812	0.63
O95990	Q9Y4E8	0.63
O95990	P81605	0.76
O95990	P63151	0.76
O95990	O94967	0.63
O95990	Q8N6Y0	0.73
O95990	Q15834	0.73
O95990	Q9BQ66	0.73
O95990	Q9Y2I6	0.63
Q8IUF8	P05067	0.56
Q8IUF8	O43396	0.49
Q8IUF8	Q6N069	0.49
Q8IUF8	P01106	0.55
Q9NS87	Q9H492	0.63
Q9NS87	Q9P2H0	0.63
Q9NS87	P46013	0.78
Q15238	O75400	0.74
Q9UJ78	P05067	0.56
Q9UJ78	Q99873	0.72
Q9UJ78	Q8TAD8	0.63
P26038	O43252	0.63
P26038	Q9UKN8	0.49
P26038	P17655	0.63
P26038	P08243	0.63
P26038	P52306	0.63
P26038	P08559	0.63
P26038	P41236	0.63
P26038	Q9UNZ2	0.63
P26038	Q96FQ6	0.49
P26038	P60033	0.63
P26038	Q6ZRS2	0.49
P26038	P11021	0.63
P26038	P68402	0.63
P26038	P43034	0.63
P26038	O43143	0.63
P26038	Q9BRX5	0.63
P26038	P48637	0.63
P26038	Q969P0	0.63
P26038	P21127	0.63
P26038	P43405	0.56
P26038	P68104	0.63
P26038	P19438	0.55
P26038	Q14790	0.55
P26038	Q92851	0.55
P26038	P45983	0.55
P26038	P48023	0.55
P26038	Q13158	0.55
P26038	O14763	0.55
P26038	P55957	0.55
P26038	P05362	0.77
P26038	P32942	0.89
P26038	P13598	0.76
P26038	P15311	0.9
P26038	P15529	0.84
P26038	P32004	0.52
P26038	P51572	0.52
P26038	P14598	0.88
P26038	P19320	0.9
P05106	P43405	0.63
P05106	Q06124	0.63
P05106	P23471	0.65
P05106	Q9Y3P9	0.56
P05106	Q9UQF2	0.56
P05106	Q9UBP9	0.56
P05106	Q7Z6G8	0.56
P05106	P18031	0.72
P05106	O14924	0.56
P05106	P04275	0.52
P05106	Q99828	0.77
P05106	P98095	0.52
P05106	P08648	0.59
P05106	P02751	0.62
P05106	P02679	0.52
P05106	P02671	0.52
P05106	P14543	0.65
P05106	P08123	0.55
P05106	P29353	0.55
P05106	P04004	0.65
P05106	P16284	0.58
P05106	P09619	0.74
P20809	P43364	0.63
O94925	Q9NPB6	0.52
Q9UL42	Q9Y5P4	0.63
Q9UL42	P46108	0.63
Q9NNX1	P14373	0.63
Q9NNX1	Q13490	0.63
Q9NNX1	Q9Y5B8	0.63
P49768	Q92913	0.63
P49768	P10632	0.63
P49768	P33260	0.63
P49768	Q9NXK8	0.63
P49768	P68363	0.63
P49768	P29474	0.63
P49768	P09429	0.63
P49768	Q9Y6Q5	0.63
P49768	Q96FJ0	0.63
P49768	P35498	0.63
P49768	Q9NZM3	0.63
P49768	Q15382	0.63
P49768	P54725	0.63
P49768	Q53EL6	0.63
P49768	P32119	0.63
P49768	P28066	0.72
P49768	P20618	0.72
P49768	P14778	0.52
P49768	O43187	0.63
P49768	O95551	0.63
P49768	P11172	0.63
P49768	P55809	0.63
P49768	Q92947	0.72
P49768	Q96QH2	0.63
P49768	P50502	0.76
P49768	P04406	0.63
P49768	P20336	0.63
P49768	Q9BQ95	0.77
P49768	Q14118	0.63
P49768	P16066	0.63
P49768	Q8NFT8	0.63
P49768	Q6PIL6	0.63
P49768	P49810	0.87
P49768	P31150	0.52
P49768	P46531	0.91
P49768	O60716	0.89
P49768	P14923	0.86
P49768	P12830	0.88
P49768	Q9UM47	0.52
P49768	Q04721	0.52
P49768	Q99466	0.52
Q9Y5R8	P48553	0.63
Q9Y5R8	Q7Z392	0.63
Q9Y5R8	Q8WVT3	0.63
Q9Y5R8	O43617	0.88
O94772	Q96I34	0.63
Q92913	P05452	0.63
Q92913	Q9UQD0	0.65
P08567	P02776	0.68
P08567	P12814	0.68
P08567	P26038	0.68
P08567	O95810	0.68
P08567	P00488	0.56
P08567	P07996	0.68
P08567	P51659	0.68
P08567	P35241	0.68
P08567	P36897	0.52
P08567	Q14642	0.77
P22670	Q2TAC2	0.63
P22670	A6NEM1	0.63
P22670	P42898	0.63
P22670	Q14938	0.74
P22670	P09429	0.52
P22670	P31629	0.52
P22670	P48378	0.62
P22670	Q9Y5V3	0.73
P22670	P00519	0.79
P22670	O15198	0.63
P22670	Q15797	0.63
P22670	Q13485	0.63
Q9NRG1	O95197	0.49
Q9NRG1	Q96G04	0.63
Q2TAC2	Q14980	0.63
Q9UN19	P08107	0.63
Q9UN19	P62829	0.63
Q9UN19	P21860	0.63
Q9H6K4	P05067	0.56
Q9H6K4	O43463	0.72
Q9H6K4	Q96LA8	0.72
Q9H6K4	O60341	0.72
P78536	P78504	0.49
P78536	P05067	0.68
P78536	P28482	0.79
P78536	Q14192	0.67
P78536	P26045	0.81
P78536	P01135	0.52
P78536	Q13257	0.89
P78536	Q12959	0.79
P78536	Q15303	0.52
P78536	P01375	0.65
P78536	P46531	0.65
P78536	P35625	0.75
P04181	P10619	0.49
P04181	Q9NRR5	0.63
Q9NRZ9	P05067	0.56
Q9NRZ9	Q9UBC3	0.75
Q9NRZ9	P26358	0.68
Q9H9D4	Q96C00	0.63
Q9H9D4	P04156	0.68
Q9H9D4	Q9UHR5	0.63
Q9H9D4	Q9UDV6	0.63
Q9H9D4	Q14192	0.76
Q9H9D4	Q96JN2	0.73
Q9H9D4	Q96BR9	0.63
Q9H9D4	P14174	0.73
Q9H9D4	Q9Y3S2	0.63
Q9H9D4	Q9NY93	0.63
Q9H9D4	Q9HAU5	0.63
Q9H9D4	Q9Y333	0.74
Q9H9D4	O95985	0.73
Q9H9D4	P50479	0.73
Q9H9D4	Q13868	0.63
Q9H9D4	Q13111	0.63
Q9UFN0	Q8IW50	0.63
Q9UFN0	Q92845	0.63
Q9UFN0	Q9GZT6	0.63
Q9UFN0	Q8NBJ4	0.63
Q8IWJ2	Q9NWB7	0.63
Q8IWJ2	P20340	0.79
Q99878	P06454	0.52
P48058	Q9NRD5	0.94
P48058	P46940	0.67
P48058	P12814	0.67
P34932	O15355	0.63
P34932	P42345	0.63
P34932	Q86VP6	0.63
P34932	P17987	0.49
P34932	P10155	0.63
P34932	O60518	0.63
P34932	P10144	0.63
P34932	Q15046	0.63
P34932	P14923	0.63
P34932	P08865	0.49
P34932	Q92598	0.63
P34932	P04156	0.63
P34932	Q9BPY8	0.63
P34932	Q9Y295	0.63
P34932	P54252	0.52
P34932	Q9Y5A7	0.49
P34932	P11142	0.67
P34932	Q12809	0.63
P34932	Q99615	0.63
P34932	Q13451	0.63
P34932	P02511	0.63
P34932	O43521	0.63
P34932	O00206	0.63
P34932	P06493	0.63
P34932	Q9HC16	0.63
P34932	P55072	0.73
P34932	P05067	0.63
P34932	Q99497	0.73
P34932	P00533	0.87
P34932	P05771	0.68
P34932	O75369	0.63
P34932	P53667	0.72
P34932	O60260	0.85
P34932	P05783	0.75
P34932	O43765	0.88
P34932	P25685	0.78
P34932	Q9NZL4	0.88
P34932	Q99614	0.78
P34932	P78380	0.52
P34932	P15976	0.67
P34932	Q9Y6K9	0.75
P34932	Q9Y4K3	0.79
P34932	Q6P1J9	0.73
P34932	O95084	0.73
P34932	O15379	0.84
P34932	P08235	0.62
Q9H9A7	Q96E14	0.84
Q9H9A7	Q5UIP0	0.74
Q9H9A7	P15927	0.63
Q9H9A7	Q13472	0.88
Q9H9A7	P27694	0.63
Q9H9A7	P54132	0.88
O75340	Q9NRY6	0.79
O75340	Q9Y6Y8	0.59
O75340	P48023	0.67
O75340	P25445	0.89
O75340	Q8NDC0	0.63
O75340	Q9Y5Z4	0.63
O75340	Q96B97	0.85
P08651	Q9HCE7	0.63
P08651	P84022	0.63
P08651	Q8WYQ9	0.63
P08651	Q96J77	0.63
P08651	Q9H0I9	0.63
P08651	Q9BRT6	0.63
P08651	O00712	0.85
P08651	P22670	0.74
Q9H2K2	Q92698	0.77
Q9H2K2	Q5SW79	0.72
Q9H2K2	Q07820	0.72
Q9H2K2	P11274	0.77
Q9H2K2	Q13698	0.72
Q9H2K2	O43815	0.75
Q9H2K2	Q14296	0.72
Q9H2K2	Q14980	0.72
Q9H2K2	O15169	0.72
Q9H2K2	P78314	0.89
Q9H2K2	Q9NWT6	0.73
Q9H2K2	P62851	0.63
Q9H2K2	O95954	0.52
Q9H2K2	Q9C0C2	0.86
Q9H2K2	O95271	0.55
Q9H2K2	Q14449	0.79
Q15131	Q02383	0.63
Q15131	P15036	0.89
P11142	P52272	0.55
P11142	P30101	0.49
P11142	P14859	0.49
P11142	P78527	0.49
P11142	O43681	0.63
P11142	Q15287	0.49
P11142	P31948	0.86
P11142	P62244	0.49
P11142	P62701	0.49
P11142	P62917	0.49
P11142	Q02543	0.49
P11142	P63027	0.49
P11142	Q04837	0.49
P11142	P18583	0.49
P11142	O94979	0.49
P11142	Q99615	0.56
P11142	Q99614	0.56
P11142	Q9H853	0.63
P11142	Q9NVZ3	0.49
P11142	P54577	0.63
P11142	Q9Y512	0.49
P11142	P59046	0.63
P11142	P51991	0.49
P11142	P53992	0.49
P11142	P17020	0.63
P11142	P13473	0.75
P11142	P52907	0.68
P11142	P42858	0.78
P11142	P47756	0.75
P11142	Q9NQ11	0.78
P11142	O15273	0.63
P11142	Q8N163	0.63
P11142	P00519	0.68
P11142	P11274	0.68
P11142	P0CG47	0.49
P11142	P24385	0.88
P11142	P55072	0.74
P11142	P11802	0.79
P11142	P21980	0.63
P11142	O43765	0.92
P11142	P05412	0.49
P11142	Q14315	0.63
P11142	Q96HC4	0.63
P11142	P18206	0.49
P11142	P02794	0.63
P11142	Q15628	0.72
P11142	Q9UNE7	0.9
P11142	O60237	0.72
P11142	P62136	0.82
P11142	O60674	0.73
P11142	P27348	0.73
P11142	Q00613	0.89
P11142	P07900	0.89
P11142	P08107	0.87
P11142	P00505	0.86
P11142	Q9NY33	0.63
P11142	P30408	0.63
P11142	P99999	0.87
P11142	P61073	0.55
P11142	O15379	0.85
P11142	P84090	0.63
P11142	P09496	0.62
P11142	O95817	0.96
P11142	O95816	0.97
P11142	Q8IZP0	0.65
P11142	P31689	0.86
P11142	O14976	0.65
P11142	P63167	0.59
P11142	Q99933	0.97
P11142	Q99966	0.74
P11142	P05062	0.52
P11142	P08047	0.52
P11142	P06400	0.55
P11142	P04114	0.52
P11142	Q04864	0.75
Q969Q6	O14920	0.56
Q969Q6	Q8N5R6	0.63
Q8N163	Q12904	0.63
Q8N163	Q9BPX3	0.63
Q8N163	Q15021	0.63
Q8N163	P09651	0.63
Q8N163	Q15149	0.63
Q8N163	A5YKK6	0.63
Q8N163	Q13155	0.63
Q8N163	P46940	0.63
Q8N163	P38398	0.63
Q8N163	O95816	0.63
Q8N163	O14744	0.63
Q8N163	Q15291	0.63
Q8N163	Q7Z589	0.63
Q8N163	P58317	0.55
Q8N163	P24928	0.55
Q8N163	P33993	0.55
Q8N163	P61244	0.55
O00124	Q96JH7	0.72
O00124	Q8TAT6	0.72
O00124	Q92890	0.72
O00124	P55072	0.86
O43301	Q92823	0.63
Q9BSF8	Q13618	0.82
Q9BSF8	P01100	0.49
P39880	O43570	0.63
P39880	Q9BQ52	0.63
P39880	O00499	0.63
P39880	O94762	0.63
Q5C9Z4	Q12800	0.49
Q5C9Z4	P62136	0.63
Q9GZU3	Q8N159	0.63
Q92731	Q9HD15	0.63
Q92731	Q03989	0.63
Q92731	Q00987	0.63
Q92731	O75526	0.63
Q92731	Q9H7B2	0.63
Q92731	Q13243	0.63
Q92731	Q01130	0.63
Q92731	Q9Y3I0	0.63
Q92731	Q9Y520	0.63
Q92731	Q6UX04	0.63
Q92731	Q7Z7A1	0.55
Q92731	O43251	0.56
Q92731	P38432	0.55
Q92731	O00148	0.63
Q92731	Q13347	0.63
Q92731	Q15629	0.68
Q92731	Q15652	0.65
Q92731	Q92793	0.63
Q92731	Q15650	0.65
Q92731	Q15649	0.65
Q92731	P07900	0.63
Q92731	Q15596	0.86
Q92731	P50454	0.65
Q92731	Q13887	0.68
Q92731	Q09472	0.83
Q92731	P43246	0.68
Q92731	Q15653	0.65
Q92731	Q9H0M0	0.63
Q92731	Q7Z4L5	0.55
Q92731	Q9Y399	0.63
Q92731	Q9GZS1	0.55
Q92731	P23396	0.67
Q92731	Q9NZB2	0.63
Q92731	P60660	0.67
Q92731	P16520	0.63
Q92731	Q9Y2H0	0.63
Q92731	O00159	0.67
Q92731	P16403	0.63
Q92731	Q2NL98	0.55
Q92731	Q7Z2W4	0.67
Q92731	P60709	0.67
Q92731	Q7Z406	0.55
Q92731	O43379	0.63
Q92731	O76041	0.55
Q92731	O00541	0.63
Q92731	O00567	0.67
Q92731	O00571	0.63
Q92731	O00515	0.63
Q92731	Q15029	0.55
Q92731	Q9NW13	0.55
Q92731	Q7KZF4	0.63
Q92731	O00232	0.55
Q92731	O43593	0.63
Q92731	Q9NXF1	0.63
Q92731	O43303	0.55
Q92731	Q9NX58	0.63
Q92731	Q9NYF8	0.55
Q92731	Q3BBV2	0.63
Q92731	O60812	0.55
Q92731	O43719	0.63
Q92731	P51911	0.63
Q92731	P62829	0.67
Q92731	P62847	0.63
Q92731	P62854	0.67
Q92731	P62851	0.67
Q92731	P62805	0.55
Q92731	Q9NRL2	0.55
Q92731	P62701	0.67
Q92731	P18621	0.67
Q92731	Q9HCM4	0.63
Q92731	P62750	0.63
Q92731	P62753	0.63
Q92731	A0AV96	0.63
Q92731	Q9P013	0.67
Q92731	P51610	0.63
Q92731	P62906	0.55
Q92731	P62910	0.63
Q92731	P62979	0.55
Q92731	Q08043	0.63
Q92731	P62424	0.67
Q92731	Q9Y623	0.55
Q92731	Q9Y5Q8	0.67
Q92731	Q9Y5Q9	0.55
Q92731	P06396	0.67
Q92731	P18124	0.67
Q92731	Q9Y5Z7	0.63
Q92731	P62269	0.67
Q92731	P62277	0.67
Q92731	P62280	0.67
Q92731	P62249	0.67
Q92731	Q8TF72	0.55
Q92731	Q9Y4W2	0.67
Q92731	Q9NPJ6	0.67
Q92731	Q9Y446	0.67
Q92731	Q9NPD3	0.67
Q92731	P14136	0.63
Q92731	Q9Y3U8	0.63
Q92731	Q9NPG3	0.55
Q92731	Q5SSJ5	0.63
Q92731	P56182	0.55
Q92731	Q9Y4F4	0.63
Q92731	Q8TAQ2	0.63
Q92731	P08107	0.55
Q92731	Q4VXU2	0.63
Q92731	Q6PKG0	0.63
Q92731	Q6PKX4	0.55
Q92731	P63244	0.63
Q92731	Q8N9T8	0.63
Q92731	Q8IYT4	0.63
Q92731	Q03111	0.55
Q92731	P47914	0.67
Q92731	O95793	0.67
Q92731	Q5T280	0.55
Q92731	O95782	0.63
Q92731	P35606	0.63
Q92731	Q9P2R3	0.63
Q92731	Q9P2E9	0.63
Q92731	Q9P2F8	0.63
Q92731	Q9P2M7	0.67
Q92731	P08670	0.63
Q92731	P11142	0.67
Q92731	Q05639	0.63
Q92731	Q13823	0.63
Q92731	P08708	0.55
Q92731	Q9H0E9	0.63
Q92731	Q9H147	0.63
Q92731	P49754	0.55
Q92731	P49756	0.63
Q92731	Q9H0A0	0.67
Q92731	Q8IWJ2	0.55
Q92731	Q9H1R3	0.67
Q92731	Q8IX12	0.63
Q92731	Q13610	0.55
Q92731	Q15459	0.63
Q92731	Q6UN15	0.63
Q92731	Q01780	0.55
Q92731	Q9H361	0.63
Q92731	Q13439	0.63
Q92731	Q13428	0.63
Q92731	Q9H3S7	0.55
Q92731	Q9H4L4	0.55
Q92731	Q5JTH9	0.67
Q92731	Q13042	0.63
Q92731	Q15393	0.63
Q92731	Q13162	0.63
Q92731	O60264	0.67
Q92731	Q07666	0.63
Q92731	P35498	0.63
Q92731	A6NHQ2	0.67
Q92731	Q9H9J2	0.63
Q92731	P35249	0.55
Q92731	P35250	0.55
Q92731	P35251	0.55
Q92731	P35222	0.63
Q92731	Q709F0	0.63
Q92731	O15020	0.55
Q92731	Q96ST3	0.63
Q92731	Q96TC7	0.63
Q92731	Q68CK6	0.55
Q92731	P30048	0.63
Q92731	P15170	0.63
Q92731	O15144	0.63
Q92731	P22090	0.63
Q92731	O75122	0.63
Q92731	O15226	0.55
Q92731	Q8WXR4	0.63
Q92731	Q99996	0.63
Q92731	Q8WWY3	0.63
Q92731	Q96PK6	0.67
Q92731	Q96Q27	0.63
Q92731	Q96PV0	0.63
Q92731	P82675	0.63
Q92731	Q63ZY3	0.55
Q92731	P82650	0.67
Q92731	P98175	0.67
Q92731	Q71UM5	0.67
Q92731	Q96QR8	0.55
Q92731	Q2TAZ0	0.63
Q92731	P05388	0.67
Q92731	Q92901	0.63
Q92731	Q96KR1	0.55
Q92731	P57053	0.55
Q92731	Q96KM6	0.55
Q92731	Q92804	0.63
Q92731	Q8NC51	0.63
Q92731	P55060	0.55
Q92731	A7E2Y1	0.55
Q92731	Q09161	0.63
Q92731	O75369	0.63
Q92731	Q99460	0.63
Q92731	Q99459	0.63
Q92731	Q92621	0.63
Q92731	P50416	0.67
Q92731	Q92665	0.63
Q92731	Q96HA1	0.55
Q92731	O75420	0.63
Q92731	P61158	0.63
Q92731	P07942	0.55
Q92731	P17066	0.63
Q92731	Q92552	0.63
Q92731	Q92536	0.63
Q92731	O75569	0.63
Q92731	Q96JP5	0.55
Q92731	Q8WUA4	0.55
Q92731	O75683	0.55
Q92731	P78527	0.63
Q92731	Q99570	0.63
Q92731	Q96J92	0.55
Q92731	P22528	0.63
Q92731	P46781	0.67
Q92731	O94832	0.55
Q92731	Q9BRJ2	0.63
Q92731	P62081	0.63
Q92731	P51116	0.55
Q92731	Q9UQ26	0.55
Q92731	Q9UQ35	0.55
Q92731	O94776	0.63
Q92731	Q9BTT6	0.63
Q92731	Q96DU9	0.63
Q92731	Q9BV38	0.67
Q92731	P55795	0.55
Q92731	Q96EY7	0.67
Q92731	Q96G01	0.63
Q92731	Q9BVP2	0.67
Q92731	Q9UKN8	0.67
Q92731	Q9UKM9	0.63
Q92731	Q86VM9	0.55
Q92731	Q02383	0.55
Q92731	Q9UKX3	0.55
Q92731	Q9BWC9	0.63
Q92731	P53814	0.63
Q92731	P20930	0.63
Q92731	Q08378	0.63
Q92731	Q9BY44	0.55
Q92731	Q9BXU1	0.55
Q92731	P12273	0.55
Q92731	P83111	0.55
Q92731	Q02543	0.67
Q92731	Q86W42	0.63
Q92731	Q14966	0.55
Q92731	Q14978	0.55
Q92731	Q6P2C8	0.63
Q92731	Q86XI8	0.55
Q92731	Q96AG4	0.67
Q92731	Q86WZ0	0.63
Q92731	Q06787	0.67
Q92731	Q6P2E9	0.63
Q92731	Q9BZE4	0.63
Q92731	P12036	0.55
Q92731	Q9UJV9	0.63
Q92731	Q9UJX4	0.63
Q92731	P24386	0.63
Q92731	P82914	0.67
Q92731	Q16637	0.67
Q92731	Q16630	0.63
Q92731	Q16643	0.55
Q92731	P82933	0.63
Q92731	P82921	0.63
Q92731	Q9UHR4	0.55
Q92731	Q9UHV7	0.63
Q92731	Q9UHB6	0.55
Q92731	Q4J6C6	0.63
Q92731	Q14684	0.55
Q92731	P41219	0.63
Q92731	Q14683	0.63
Q92731	P36776	0.63
Q92731	Q86U86	0.63
Q92731	P46013	0.55
Q92731	P43307	0.63
Q92731	Q12789	0.63
Q92731	Q6ZT12	0.55
Q92731	Q6ZSC3	0.63
Q92731	Q5VV67	0.55
Q92731	A8CG34	0.55
Q92731	Q9BQG0	0.67
Q92731	Q9BQ39	0.67
Q92731	Q14315	0.63
Q92731	Q969Q0	0.67
Q92731	Q9UBD9	0.63
Q92731	Q9UBC2	0.55
Q92731	Q9UBF2	0.63
Q92731	P12883	0.55
Q92731	Q00577	0.55
Q92731	O43823	0.55
Q92731	P12814	0.63
Q92731	Q14247	0.63
Q92731	P62195	0.63
Q92731	P53041	0.68
Q92731	Q05086	0.72
Q92731	P17844	0.75
Q92731	Q92841	0.75
Q92731	P49336	0.75
Q92731	P24863	0.75
Q92731	Q9BTT4	0.75
Q92731	Q13503	0.75
Q92731	Q9H944	0.75
Q92731	O75586	0.75
Q92731	O43513	0.75
Q92731	Q9NVC6	0.88
Q92731	Q9Y2X0	0.87
Q92731	O75448	0.87
Q92731	Q9ULK4	0.87
Q92731	O60244	0.87
Q92731	Q93074	0.87
Q92731	P03372	0.9
Q92731	Q9NPJ4	0.63
Q92731	Q12796	0.63
Q92731	P48552	0.88
Q92731	Q9Y6X2	0.55
Q92731	O75925	0.55
Q92731	Q13105	0.52
Q92731	Q8IWR1	0.67
Q92731	Q8NI08	0.65
Q92731	P55345	0.62
Q92731	P51843	0.55
Q92731	Q12802	0.55
Q92731	Q9UBK2	0.77
Q92731	P84022	0.52
Q92731	Q15759	0.52
Q92731	P08047	0.8
Q92731	P62158	0.62
Q92731	Q8IZL8	0.88
Q92731	P42229	0.85
Q92731	Q13257	0.87
Q92731	Q04917	0.52
Q92824	P20382	0.52
Q92824	P23229	0.52
Q92824	P03971	0.65
Q92824	P00797	0.62
Q96SN7	Q13432	0.63
Q96SN7	Q9Y3C7	0.63
Q96SN7	Q15047	0.63
Q96AX2	P20339	0.73
Q9UKI3	P01871	0.62
Q9GZW5	P05067	0.56
Q02641	P05067	0.56
Q02641	Q13936	0.7
Q02641	P55040	0.63
Q02641	P54259	0.63
Q02641	P63167	0.59
Q02641	O00555	0.61
Q8TBZ2	Q9BWU1	0.72
Q8TBZ2	Q99417	0.89
Q8TBZ2	P13861	0.73
Q7Z6L1	Q8WVT3	0.72
Q7Z6L1	Q9BTE3	0.72
Q7Z6L1	Q9Y2L5	0.72
Q7Z6L1	Q7Z392	0.72
Q7Z6L1	O60568	0.72
Q7Z6L1	P39060	0.72
P02462	P01127	0.68
P02462	P04085	0.56
P02462	Q07092	0.52
P02462	O43405	0.72
P02462	Q14112	0.75
P02462	P02743	0.52
P02462	P05067	0.52
P02462	P35542	0.52
P02462	Q02388	0.75
P02462	P08572	0.88
P02462	P22303	0.52
Q9NP73	P0C7T5	0.63
Q9Y2G4	Q9Y2T1	0.72
Q9Y2G4	P49841	0.72
Q9Y2G4	P49674	0.77
Q5VVX9	Q9BYM8	0.63
Q5VVX9	Q08379	0.63
Q5VVX9	Q8IZP6	0.63
Q5VVX9	Q13064	0.63
Q5VVX9	P08865	0.63
Q5VVX9	Q9C019	0.63
Q5VVX9	Q9BYE7	0.63
Q5VVX9	P14373	0.63
Q5VVX9	Q86UV6	0.63
Q5VVX9	Q5M7Z0	0.63
Q5VVX9	Q7Z419	0.73
Q5VVX9	Q86UW7	0.63
Q5VVX9	Q9NYG5	0.63
Q5VVX9	Q9BWF2	0.63
Q5VVX9	Q86TM6	0.63
Q5VVX9	Q99942	0.63
Q5VVX9	Q9BY78	0.63
Q5VVX9	Q96BH1	0.63
Q5VVX9	Q96K19	0.63
Q5VVX9	Q9BXT8	0.63
Q5VVX9	Q96A37	0.63
Q5VVX9	Q9BSM1	0.63
Q5VVX9	Q96AX9	0.63
Q5VVX9	P49754	0.63
Q5VVX9	Q6AZZ1	0.63
Q5VVX9	Q6PJ69	0.63
Q5VVX9	Q969Q1	0.63
Q5VVX9	Q9BYJ4	0.63
Q5VVX9	O75382	0.63
Q5VVX9	O15164	0.63
Q86V25	P05067	0.56
Q8N693	Q12931	0.63
Q6ZN11	O75386	0.63
P04746	P08069	0.63
Q9NTX7	P61077	0.56
Q9NTX7	Q14527	0.63
Q9NTX7	Q00839	0.63
Q9NTX7	P16403	0.63
Q9NTX7	P38646	0.63
Q9NTX7	P11021	0.63
Q9NTX7	P07437	0.63
Q9NTX7	O95373	0.63
Q9NTX7	Q9UGN5	0.63
Q9NTX7	P18887	0.65
Q9NTX7	O00410	0.63
Q9NTX7	P19338	0.63
Q9NTX7	P13010	0.63
Q9NTX7	P12956	0.65
Q9NTX7	P09874	0.7
Q9NTX7	P25705	0.63
Q9NTX7	P62256	0.63
Q9NTX7	P36897	0.52
Q9H3C7	Q86UU5	0.7
Q8N6Y0	Q7Z6G3	0.63
Q8N6Y0	Q14161	0.63
Q8N6Y0	Q7Z3B3	0.63
Q8N6Y0	Q9Y6N9	0.78
P14210	P80188	0.52
P14210	P04004	0.52
P14210	P00749	0.52
P14210	P05981	0.52
Q96GQ5	O43889	0.63
Q9Y639	Q04323	0.49
Q9Y639	Q3ZAQ7	0.49
Q8TEY5	Q03060	0.63
Q8TEY5	Q14697	0.63
Q8TEY5	Q9BZV2	0.63
Q8TEY5	Q9HCJ2	0.63
P68366	Q13509	0.49
P68366	Q16881	0.63
P68366	P07437	0.73
P68366	P60891	0.63
P68366	P62979	0.63
P68366	P08107	0.63
P68366	Q13885	0.73
P68366	P68371	0.73
P68366	Q15796	0.49
P68366	Q96BD8	0.55
P68366	P10636	0.52
P68366	P01374	0.52
P68366	P06241	0.66
P68366	Q86U06	0.63
P68366	Q53FE4	0.63
P68366	P56945	0.63
P68366	Q9Y5V3	0.63
P68366	O60260	0.52
P68366	P22676	0.62
P68366	P01106	0.85
P68366	P17987	0.59
P68366	P43403	0.62
Q8IXA5	P01023	0.55
Q9HD67	Q8N8S7	0.63
Q9HD67	P50552	0.52
Q9HD67	Q5VYK3	0.72
Q9HD67	Q6PKG0	0.63
Q9HD67	P13637	0.63
Q9HD67	Q16658	0.52
Q9HD67	O15496	0.63
Q9HD67	P68133	0.52
Q9HD67	P27482	0.86
Q9HD67	P62158	0.88
Q9ULM0	O43491	0.63
Q9ULM0	Q12772	0.63
Q9ULM0	Q01484	0.63
Q9ULM0	Q12929	0.63
P02750	P02751	0.52
Q8IWZ3	Q9P0W5	0.49
Q8IWZ3	P0C7T5	0.63
Q9UBX5	O95967	0.76
Q9UBX5	P28300	0.63
Q9UBX5	P35555	0.63
Q9UBX5	P51911	0.63
Q9UBX5	Q13099	0.63
Q9UBX5	P08519	0.75
Q9UBX5	O95985	0.73
Q6EEV6	P20839	0.63
Q6EEV6	Q86XW9	0.63
Q6EEV6	P61073	0.63
Q6EEV6	P49411	0.63
Q6EEV6	P08670	0.63
Q6EEV6	P61978	0.63
Q6EEV6	P56381	0.63
Q6EEV6	Q15233	0.63
Q6EEV6	Q16790	0.63
Q6EEV6	P12235	0.63
Q6EEV6	Q9Y3I0	0.63
Q6EEV6	P62195	0.63
Q6EEV6	P30613	0.63
Q6EEV6	P27169	0.63
Q6EEV6	Q9BS26	0.63
Q6EEV6	Q9NR81	0.63
Q6EEV6	P61964	0.63
Q6EEV6	P00390	0.63
Q6EEV6	Q9GZP4	0.63
Q6EEV6	P61956	0.63
Q6EEV6	P00441	0.63
Q6EEV6	P25963	0.88
Q6EEV6	P04150	0.65
Q6EEV6	P40763	0.52
Q6EEV6	P42224	0.65
Q6EEV6	P05549	0.65
Q6EEV6	P05412	0.65
Q6EEV6	P01100	0.69
Q6EEV6	P48643	0.65
Q6EEV6	P52565	0.65
Q6EEV6	Q13347	0.65
Q6EEV6	Q9UQ80	0.65
Q6EEV6	P63261	0.65
Q6EEV6	Q9BQE3	0.65
Q6EEV6	P82650	0.65
Q6EEV6	P06753	0.65
Q6EEV6	O75312	0.65
Q6EEV6	P35232	0.65
Q6EEV6	P63244	0.65
Q6EEV6	P49915	0.65
Q6EEV6	O00299	0.65
Q6EEV6	Q9UJZ1	0.65
Q6EEV6	P21796	0.65
Q6EEV6	Q15427	0.65
Q6EEV6	Q9Y3F4	0.65
Q6EEV6	Q14103	0.65
Q6EEV6	P52597	0.65
Q6EEV6	P31943	0.65
Q6EEV6	P14866	0.65
Q6EEV6	Q15102	0.65
Q6EEV6	P11310	0.65
Q6EEV6	P06576	0.52
Q6EEV6	P06733	0.65
Q6EEV6	P09104	0.65
Q6EEV6	P04406	0.65
Q6EEV6	P07195	0.65
Q6EEV6	P50213	0.72
Q6EEV6	P04075	0.65
Q6EEV6	P00558	0.65
Q6EEV6	O75874	0.65
Q6EEV6	O43175	0.65
Q6EEV6	P12268	0.52
Q6EEV6	P11413	0.65
Q6EEV6	O43291	0.65
Q6EEV6	P35998	0.65
Q6EEV6	Q13404	0.65
Q6EEV6	Q15181	0.65
Q6EEV6	P11388	0.72
Q6EEV6	P60891	0.65
Q6EEV6	P08865	0.65
Q6EEV6	P02545	0.65
Q6EEV6	P20700	0.65
Q6EEV6	P32119	0.65
Q6EEV6	P09211	0.65
Q6EEV6	P30048	0.65
Q6EEV6	P30041	0.65
Q6EEV6	Q13162	0.65
Q6EEV6	O43396	0.65
Q6EEV6	P04040	0.65
Q6EEV6	P31948	0.72
Q6EEV6	Q15084	0.65
Q6EEV6	P55072	0.65
Q6EEV6	P30101	0.65
Q6EEV6	Q9UBS4	0.65
Q6EEV6	P31689	0.65
Q6EEV6	P27797	0.65
Q6EEV6	P78371	0.65
Q6EEV6	Q99832	0.65
Q6EEV6	P40227	0.65
Q6EEV6	P10809	0.65
Q6EEV6	P08107	0.65
Q6EEV6	P38646	0.65
Q6EEV6	P11142	0.65
Q6EEV6	P11021	0.65
Q6EEV6	Q99798	0.65
Q96N16	P19838	0.49
Q96N16	P29597	0.65
Q96N16	Q9UBS5	0.79
P52758	Q00987	0.63
P52758	P32754	0.63
P52758	Q96T58	0.63
P52758	O75398	0.63
P46089	O15228	0.63
P46783	P62854	0.73
P46783	Q14152	0.63
P46783	Q6PKG0	0.63
P46783	P62249	0.73
P46783	P62277	0.73
P46783	P05067	0.56
P46783	P62753	0.63
P46783	P39019	0.73
P46783	P62266	0.63
P46783	P62847	0.73
P46783	P62244	0.73
P46783	P25398	0.63
P46783	P62280	0.73
P46783	P62241	0.73
P46783	P62081	0.73
P46783	P62263	0.73
P46783	P42677	0.63
P46783	P62979	0.49
P46783	P15880	0.73
P46783	Q9BRP8	0.63
P46783	P23396	0.73
P46783	P61247	0.73
P46783	Q9UM00	0.49
P46783	P60228	0.63
P46783	P08865	0.49
P46783	Q9UBQ5	0.63
P46783	P0CW22	0.63
P46783	P62273	0.73
P46783	Q2NL82	0.63
P46783	P62851	0.73
P46783	Q8NC51	0.63
P46783	O95251	0.63
P46783	P12956	0.63
P46783	O95785	0.63
P46783	Q09013	0.63
P46783	Q9UBC3	0.63
P46783	Q92997	0.63
P46783	O75530	0.63
P46783	Q9BQ70	0.63
P46783	P54257	0.74
Q9NSK7	P05067	0.56
Q8IXB1	Q92611	0.63
Q8IXB1	P11021	0.87
Q8IWR1	Q9BQ95	0.72
Q8N8G2	Q06413	0.55
Q8N8G2	P28347	0.65
Q9NPC6	Q53GG5	0.63
Q9NPC6	P10242	0.63
Q9NPC6	O15273	0.87
Q9NPC6	O75112	0.65
Q9NPC6	P16298	0.52
Q9NPC6	Q08209	0.94
Q9NPC6	P12814	0.63
Q9NPC6	P35609	0.77
P05129	P05107	0.52
P05129	P05067	0.56
P05129	Q9P2D0	0.63
P05129	O95786	0.52
P05129	Q16236	0.52
P05129	P18031	0.65
P05129	P06127	0.52
P05129	P34741	0.55
P05129	Q13224	0.72
P05129	P48058	0.88
P05129	P14867	0.83
P05129	P06730	0.55
P05129	P62258	0.55
P05129	P11388	0.68
P05129	O14641	0.52
P05129	P17302	0.55
P05129	P35568	0.52
P05129	P28329	0.52
P05129	P60953	0.52
P05129	P41594	0.52
P05129	Q9NRD5	0.63
P05129	Q8TD31	0.63
P05129	Q86UR1	0.63
P05129	O00471	0.63
P05129	P25098	0.55
P05129	Q9BYG5	0.52
P05129	Q5JVS0	0.55
P05129	P30086	0.65
P05129	P49840	0.69
P05129	P61764	0.66
P05129	Q16625	0.52
P05129	Q99418	0.52
P05129	Q92686	0.52
P05129	Q9UQ80	0.55
P05129	P98082	0.52
P05129	P41180	0.55
P05129	P04004	0.52
Q4VX76	P61026	0.72
Q4VX76	Q9ULB1	0.52
Q4VX76	P51159	0.88
Q9HC36	Q96CM3	0.49
Q9HC36	Q9NP92	0.49
Q9HC36	Q9Y2R9	0.49
Q9HC36	P05067	0.56
Q63HK5	O00213	0.68
P01111	Q99536	0.49
P01111	Q5TBB1	0.49
P01111	Q86XZ4	0.49
P01111	P68104	0.63
P01111	P25685	0.63
P01111	P48736	0.75
P01111	P04049	0.96
P01111	P10415	0.52
P01111	Q9P212	0.63
P01111	Q9HAU4	0.52
P01111	Q13485	0.52
P14174	P07900	0.63
P14174	Q9UNE7	0.63
P14174	P18206	0.49
P14174	P04233	0.79
P14174	P04637	0.65
P14174	P15531	0.7
P14174	Q9NRL3	0.63
P14174	Q9H8Y8	0.73
Q12979	P05067	0.56
Q12979	Q86UW7	0.63
Q12979	P35348	0.65
Q13426	P13010	0.63
Q13426	P12956	0.63
Q13426	Q9H9Q4	0.9
Q13426	Q09666	0.55
Q13426	P49917	0.9
Q13426	P78527	0.76
A1A4S6	P60953	0.65
A1A4S6	P61586	0.65
A1A4S6	Q13177	0.67
A1A4S6	Q6P5Z2	0.79
A1A4S6	Q16512	0.55
P30926	P30532	0.52
P30926	P43681	0.52
P30926	Q15822	0.55
Q96DZ1	Q13488	0.49
Q96DZ1	Q96A35	0.49
Q96DZ1	Q86TS9	0.49
Q96DZ1	Q13438	0.63
Q96DZ1	P11021	0.73
Q96DZ1	P14625	0.63
Q96DZ1	Q86TM6	0.63
Q96DZ1	Q9UPW8	0.63
O14490	P19174	0.63
O14490	P06241	0.63
O14490	P16333	0.63
O14490	P35222	0.72
O14490	Q9Y4I1	0.75
O14490	Q14957	0.67
O14490	Q9P1A6	0.59
O14490	Q96FJ2	0.79
O14490	Q9Y566	0.95
O14490	Q9UPX8	0.93
O14490	P78352	0.97
O14490	P63167	0.95
O14490	Q12959	0.97
O14490	P22459	0.52
O14490	P25054	0.73
Q9Y2M0	Q9UHC1	0.63
Q9Y2M0	Q14974	0.63
Q9Y2M0	P63104	0.63
Q9Y2M0	P62258	0.63
Q9Y2M0	P0CG47	0.63
Q9Y2M0	Q9NVI1	0.63
Q9Y2M0	O15287	0.63
Q9Y2M0	P54277	0.73
Q9Y2M0	P12004	0.63
Q9Y2M0	P35249	0.63
Q9Y2M0	P40938	0.63
Q5VTL8	P35222	0.49
Q5VTL8	P61981	0.86
P53370	Q9P0W5	0.49
Q5VV67	Q15369	0.63
Q5VV67	P22415	0.75
Q5VV67	Q16656	0.86
Q9UBX1	P04233	0.55
Q86X52	O60826	0.63
P29536	P60709	0.55
Q8WXA9	Q96AX1	0.49
Q8WXA9	P67809	0.68
Q8WXA9	P06748	0.63
Q8WXA9	Q15029	0.63
Q8WXA9	O95218	0.63
Q8WXA9	Q13526	0.72
Q8WXA9	Q9Y2W1	0.63
Q8WXA9	Q15717	0.73
Q8WXA9	Q9UPE1	0.63
Q8WXA9	Q92841	0.68
Q8WXA9	P63244	0.63
Q8WXA9	P11940	0.63
Q8WXA9	P98175	0.63
Q8WXA9	Q13242	0.63
Q8WXA9	Q16760	0.63
Q8WXA9	Q07021	0.63
Q8WXA9	P09874	0.63
Q8WXA9	P19338	0.63
Q8WXA9	Q13310	0.63
Q8WXA9	Q9Y5B9	0.63
Q8WXA9	Q15393	0.63
Q8WXA9	Q00839	0.63
Q8WXA9	P61978	0.63
Q8WXA9	P31943	0.63
Q8WXA9	P09651	0.63
Q8WXA9	P07910	0.63
Q8WXA9	Q14103	0.63
Q8WXA9	P22626	0.63
Q8WXA9	P38159	0.68
Q8WXA9	Q8NCF5	0.63
Q8WXA9	O75494	0.63
Q8WXA9	Q9BRL6	0.63
Q8WXA9	Q12874	0.63
Q8WXA9	Q13838	0.63
Q8WXA9	P51991	0.63
Q8WXA9	Q9NR46	0.63
Q8WXA9	O00571	0.63
Q8WXA9	P67870	0.63
Q8WXA9	Q16629	0.75
Q8WXA9	P62995	0.63
Q8WXA9	Q13243	0.63
Q8WXA9	Q13247	0.63
Q8WXA9	Q08170	0.63
Q8WXA9	P23246	0.63
Q8WXA9	P84103	0.78
Q8WXA9	Q01130	0.84
Q8WXA9	Q07955	0.63
Q8WXA9	Q15424	0.68
Q8WXA9	O60812	0.63
Q8WXA9	Q13395	0.63
Q8WXA9	Q08945	0.63
Q8WXA9	Q96SB4	0.84
Q8WXA9	P62318	0.63
Q8WXA9	P62314	0.63
Q4L180	O75369	0.63
Q9P0R6	P40855	0.63
Q9P0R6	P49840	0.82
Q9BW72	P05067	0.56
P30491	P61769	0.72
P14735	Q8IYD1	0.63
P14735	P49589	0.63
P14735	Q96PZ0	0.63
P14735	P15170	0.63
P14735	Q14247	0.63
P14735	P10147	0.78
P14735	P13236	0.68
P14735	P05067	0.52
P14735	P01308	0.62
P14735	P04150	0.52
Q96C12	P08238	0.49
O43542	Q19AV6	0.56
O43542	Q15649	0.63
O43542	Q6NVH7	0.75
O43542	O15287	0.84
O43542	O75771	0.65
O43542	O43502	0.89
O75323	O00148	0.63
O75323	P49189	0.63
O75323	P23381	0.63
O75323	P43490	0.63
O75323	P36776	0.63
O75323	P26639	0.72
O75323	O94776	0.72
O75323	O43524	0.72
O75323	O75385	0.63
O75323	Q01813	0.72
O75323	P55786	0.72
O75323	Q9BPW8	0.79
O75323	Q9UQ80	0.72
O75323	P00558	0.72
O75323	Q14697	0.72
O75323	P78527	0.72
O75323	Q9P2R3	0.72
O75323	Q02790	0.72
O75323	Q9P2J5	0.72
O75323	P19367	0.72
O75323	P40939	0.72
O75323	P09874	0.72
O75323	O15067	0.72
P10109	P06576	0.52
P10109	Q6P4F2	0.52
P10109	P43354	0.63
O15105	Q9C0C9	0.63
O15105	P51784	0.63
O15105	Q04771	0.63
O15105	Q13705	0.63
O15105	Q9Y4E8	0.63
O15105	Q13145	0.63
O15105	O75807	0.72
O15105	Q96PU5	0.87
O15105	Q8N5C8	0.63
O15105	P04637	0.63
O15105	P01137	0.63
O15105	O43294	0.68
O15105	P15884	0.63
O15105	Q13873	0.63
O15105	P12830	0.63
O15105	Q9NYJ8	0.63
O15105	Q15714	0.63
O15105	P12956	0.63
O15105	P46934	0.73
O15105	Q96J02	0.73
O15105	Q92831	0.63
O15105	Q9H0M0	0.74
O15105	O15169	0.86
O15105	Q9Y5K5	0.68
O15105	P11831	0.63
O15105	P37275	0.68
O15105	Q92905	0.79
O15105	O60281	0.63
O15105	Q9ULH7	0.63
O15105	Q8TEW8	0.75
O15105	Q9UJU2	0.72
O15105	P36894	0.82
O15105	O43541	0.77
O15105	Q09472	0.79
O15105	Q15750	0.83
O15105	O43318	0.73
O15105	P46734	0.74
O15105	P36896	0.88
O15105	P52564	0.73
O15105	Q16539	0.84
O15105	P37173	0.84
O15105	P36897	0.9
O15105	Q15361	0.63
O15105	Q9UN79	0.63
O15105	O95625	0.63
O15105	Q9NR48	0.63
O15105	P35711	0.63
O15105	P15172	0.63
O15105	Q9UNY4	0.63
O15105	Q8NCP5	0.63
O15105	Q9UII5	0.63
P10176	P02760	0.63
P09238	P14780	0.52
P09238	P10915	0.52
Q9NPA2	P08253	0.62
Q9NPA2	P10909	0.74
Q14088	P49639	0.72
Q14088	O95197	0.63
Q14088	Q9NQC3	0.63
Q14088	Q9UI14	0.73
Q16762	P61081	0.49
Q6PGQ7	P38646	0.63
Q6PGQ7	P63208	0.72
Q6PGQ7	Q13616	0.72
Q6PGQ7	Q9Y297	0.89
Q6PGQ7	P53350	0.88
Q9H910	P12956	0.49
Q9H910	P11161	0.63
P55317	Q8WUI4	0.63
P55317	Q04724	0.63
P55317	Q6UXD5	0.63
P55317	P20226	0.55
P55317	Q9Y261	0.55
P55317	Q9UBC0	0.75
P55317	P10275	0.9
Q9H2A3	P50553	0.65
Q12788	Q9BTM9	0.63
Q12788	Q9NZM3	0.63
P12034	P11362	0.52
P21246	Q15714	0.63
P21246	P23467	0.49
P21246	Q96D09	0.73
P21246	P35222	0.72
P21246	Q9UM73	0.89
P21246	P60709	0.62
P21246	O94864	0.73
P21246	Q9Y657	0.73
P21246	Q96NT1	0.73
P21246	Q9UGL9	0.73
P21246	Q86U06	0.73
P21246	Q9H5J8	0.74
P21246	Q9BX70	0.73
P21246	Q96EW2	0.73
P21246	Q14508	0.73
P21246	Q6P1K2	0.73
P21246	Q969Z0	0.73
P21246	Q92963	0.73
P21246	Q96SN8	0.73
P21246	Q9NZM3	0.73
P21246	Q9UHF0	0.73
P21246	Q99417	0.73
P21246	Q6IB77	0.73
P21246	Q9HC16	0.73
P21246	Q9NPJ1	0.73
P21246	Q9UNI6	0.73
P21246	O15031	0.73
P21246	Q9Y6H5	0.73
P21246	O76061	0.73
P21246	Q9NQZ2	0.73
P21246	Q9Y383	0.73
P21246	Q8TF65	0.73
P21246	Q9P287	0.73
P21246	O14530	0.73
P21246	O43147	0.73
P21246	Q9Y3C0	0.73
P21246	Q9NXU5	0.73
P21246	P47756	0.73
P21246	Q13625	0.73
P21246	Q15013	0.73
P21246	O95376	0.73
P21246	P67775	0.73
P21246	Q96CQ1	0.73
P21246	Q9UBS4	0.74
P21246	P07237	0.73
P21246	Q96HD1	0.73
P21246	Q13200	0.73
P21246	Q9NRR5	0.73
P21246	O00231	0.73
P21246	O00303	0.73
P21246	O43765	0.74
P21246	Q15388	0.73
P21246	Q13332	0.73
P21246	P43307	0.73
P21246	Q16363	0.73
P21246	P21673	0.73
P21246	P05386	0.73
P21246	P63244	0.73
Q13285	Q9Y4B4	0.68
Q13285	Q92793	0.56
Q13285	Q9P0U4	0.63
Q13285	P16333	0.63
Q13285	P27986	0.63
Q13285	P62993	0.63
Q13285	P46108	0.63
Q13285	Q00653	0.55
Q13285	P10275	0.52
Q13285	P35222	0.89
Q13285	P05412	0.75
O60518	P50542	0.63
O60518	Q15046	0.63
O60518	Q96CX2	0.63
O60518	Q9ULU8	0.63
Q9C0D2	Q9NV70	0.73
Q92817	P02533	0.49
Q92817	O43808	0.49
Q92817	P61353	0.49
Q92817	P23490	0.52
Q92817	P13645	0.52
Q92817	P13647	0.52
Q92817	P07476	0.52
Q92817	P04264	0.52
Q92817	P15924	0.62
Q92817	P35908	0.52
Q92817	P01040	0.52
Q92817	Q9UBC9	0.52
Q92817	P35326	0.52
Q8N6N3	P19838	0.49
Q92995	Q9H3F6	0.72
Q92995	P46379	0.63
Q92995	Q9BYE4	0.63
Q92995	P22532	0.63
Q92995	Q96J02	0.76
Q92995	Q9NR28	0.76
Q92995	Q8TAT6	0.76
Q92995	Q9Y597	0.76
Q92995	Q9HB71	0.76
Q92995	Q96CS3	0.76
Q92995	Q9Y4C2	0.76
Q92995	Q9UQE7	0.76
Q92995	P11441	0.76
Q92995	Q14683	0.76
Q92995	Q92890	0.86
Q92995	Q02218	0.76
Q92995	Q15843	0.76
Q92995	P36957	0.76
Q92995	Q9NQC7	0.76
Q92995	Q9BWH2	0.63
Q92995	Q9UKN7	0.63
Q92995	Q9BYC9	0.63
Q92995	Q5T0N5	0.63
O43791	P03372	0.63
O43791	Q8IXJ6	0.72
O43791	P35226	0.63
O43791	Q14161	0.63
O43791	Q13618	0.85
O43791	Q13158	0.63
O43791	Q9Y4K3	0.75
O43791	O14986	0.76
O43791	P31150	0.76
O43791	O60684	0.76
O43791	O60496	0.76
O43791	O95197	0.63
O43791	O75367	0.63
O43791	Q9UBK5	0.66
O43791	Q13077	0.75
O43791	P52945	0.72
P16619	O00590	0.59
P16619	P51681	0.93
P16619	P51677	0.83
P16619	P32246	0.76
P15735	Q96EY1	0.63
P15735	Q9ULX6	0.63
P15735	Q8NC51	0.63
P15735	Q96RQ3	0.63
P15735	Q96T76	0.63
P15735	Q96HS1	0.63
P15735	Q86VP6	0.63
P15735	O15027	0.63
P15735	O95816	0.63
P15735	O14745	0.63
P15735	P62829	0.63
P15735	Q9UQE7	0.63
P15735	Q9NR30	0.63
P15735	O95831	0.63
P15735	Q9ULL1	0.63
P15735	Q7Z417	0.63
P15735	Q9HAV4	0.63
P15735	Q8N163	0.63
P15735	Q9Y265	0.63
P15735	O60762	0.63
P15735	O95714	0.63
P15735	P51784	0.63
P15735	O14654	0.63
P15735	Q02978	0.63
P15735	P07437	0.63
P15735	P42766	0.63
P15735	Q8WWM7	0.63
P15735	O43592	0.63
P15735	P17987	0.63
P15735	O43809	0.63
P15735	P57678	0.63
P15735	O14980	0.63
P15735	P63104	0.63
P15735	P62258	0.63
P15735	P08670	0.63
P15735	Q99623	0.63
P15735	Q92504	0.63
P15735	Q9ULV4	0.63
P15735	Q5T4S7	0.63
P15735	P49368	0.63
P15735	Q13885	0.63
P15735	P49411	0.63
P15735	P43686	0.63
P15735	P17980	0.63
P15735	P35998	0.63
P15735	Q13200	0.63
P15735	P62333	0.63
P15735	P62195	0.63
P15735	O43242	0.63
P15735	P62191	0.63
P15735	O00231	0.63
P15735	O00232	0.63
P15735	Q05397	0.63
P15735	P28072	0.63
P15735	P28074	0.63
P15735	P48740	0.63
P15735	P28066	0.63
P15735	P60900	0.63
P15735	P20618	0.63
P15735	P25787	0.63
P15735	Q14257	0.63
P15735	Q15293	0.63
P15735	P62826	0.63
P15735	P54136	0.63
P15735	Q6P2Q9	0.63
P15735	Q99832	0.63
P15735	P50991	0.63
P15735	P78371	0.63
P15735	P48643	0.63
P15735	P26373	0.63
P15735	P18621	0.63
P15735	P32969	0.63
P15735	P62913	0.63
P15735	P36578	0.63
P15735	P46782	0.63
P15735	P62753	0.63
P15735	P62701	0.63
P15735	P05387	0.63
P15735	P04843	0.63
P15735	P15880	0.63
P15735	P23396	0.63
P15735	P61247	0.63
P15735	P83881	0.63
P15735	P63173	0.63
P15735	P61513	0.63
P15735	P62910	0.63
P15735	P62899	0.63
P15735	P46779	0.63
P15735	P46776	0.63
P15735	P47914	0.63
P15735	P61254	0.63
P15735	P83731	0.63
P15735	O00165	0.63
P15735	P62750	0.63
P15735	P35268	0.63
P15735	P84098	0.63
P15735	O95757	0.63
P15735	P62249	0.63
P15735	P62244	0.63
P15735	P08708	0.63
P15735	P62280	0.63
P15735	P46783	0.63
P15735	P46781	0.63
P15735	P62241	0.63
P15735	P62081	0.63
P15735	P62277	0.63
P15735	P62263	0.63
P15735	P42677	0.63
P15735	P62273	0.63
P15735	P62851	0.63
P15735	P62854	0.63
P15735	P39019	0.63
P15735	P60866	0.63
P15735	P62269	0.63
P15735	P62266	0.63
P15735	P62847	0.63
P15735	Q16650	0.63
P15735	P50990	0.63
P15735	P42704	0.63
P15735	Q9UJS0	0.63
P15735	Q13263	0.63
P15735	P43003	0.63
P15735	P53985	0.63
P15735	P53007	0.63
P15735	O75190	0.63
P15735	Q16637	0.63
P15735	P04350	0.63
P15735	P68371	0.63
P15735	P37108	0.63
P15735	P49458	0.63
P15735	P51571	0.63
P15735	P43307	0.63
P15735	O43390	0.63
P15735	O43823	0.63
P15735	O60884	0.63
P15735	O14545	0.63
P15735	Q13015	0.63
P15735	P27348	0.63
P15735	Q07065	0.63
P15735	Q92598	0.63
P15735	Q9BSJ2	0.63
P15735	Q9Y230	0.63
P15735	P67809	0.63
P15735	P12036	0.63
P15735	P06748	0.63
P15735	Q16718	0.63
P15735	P19338	0.63
P15735	P52272	0.63
P15735	P60660	0.63
P15735	P35579	0.63
P15735	P62158	0.63
P15735	O43852	0.63
P15735	P40227	0.63
P15735	Q07021	0.63
P15735	P27708	0.63
P15735	P06576	0.63
P15735	P36542	0.63
P15735	P40616	0.63
P15735	P05023	0.63
P15735	P16615	0.63
P15735	P20020	0.63
P15735	P25705	0.63
P15735	Q3MHD2	0.63
P15735	P12236	0.63
P15735	P05141	0.63
P15735	Q9Y2X3	0.63
P15735	O95071	0.63
P15735	Q9P035	0.63
P15735	Q9P289	0.63
P15735	P30153	0.63
P15735	P63151	0.63
P15735	Q9BSD7	0.63
P15735	Q00325	0.63
P15735	P35232	0.63
P15735	Q9BUF5	0.63
P15735	Q06830	0.63
P15735	Q13153	0.63
P15735	Q15366	0.63
P15735	P11498	0.63
P15735	Q9BQE3	0.63
P15735	Q96IX5	0.63
P15735	Q71UM5	0.63
P15735	P81605	0.63
P15735	P16403	0.63
P15735	P69905	0.63
P15735	Q00839	0.63
P15735	P61978	0.63
P15735	P09651	0.63
P15735	P22626	0.63
P15735	P52597	0.63
P15735	P31943	0.63
P15735	P31942	0.63
P15735	P34932	0.63
P15735	P11021	0.63
P15735	P08107	0.63
P15735	P34931	0.63
P15735	P31689	0.63
P15735	P07900	0.63
P15735	P08238	0.63
P15735	P10809	0.63
P15735	P11142	0.63
P15735	P38646	0.63
P15735	O14925	0.63
P15735	Q14974	0.63
P15735	Q08380	0.63
P15735	Q9H0W5	0.63
P15735	P56192	0.63
P15735	P07814	0.63
P15735	P50402	0.63
P15735	Q01844	0.63
P15735	Q9BXW9	0.63
P15735	P22087	0.63
P15735	P62861	0.63
P15735	P00367	0.63
P15735	P04406	0.63
P15735	P35637	0.63
P15735	P14136	0.63
P15735	Q9BVA1	0.63
P15735	Q5D862	0.63
P15735	Q3ZCQ8	0.63
P15735	P55060	0.63
P15735	O00571	0.63
P15735	P17844	0.63
P15735	P09622	0.63
P15735	P13639	0.63
P15735	Q05639	0.63
P15735	O00763	0.63
P15735	Q9GZT3	0.63
P15735	Q8IXI1	0.63
P15735	Q92973	0.72
P15735	Q92616	0.72
P15735	Q5T2N8	0.72
P15735	O00483	0.72
P15735	Q9NVI7	0.72
P15735	P55786	0.72
P15735	Q9Y295	0.72
P15735	Q8WU90	0.72
P15735	P78527	0.72
P15735	Q96TA2	0.72
P15735	P46019	0.72
P15735	P46020	0.72
P15735	O43819	0.72
P15735	Q9Y6E2	0.72
P15735	Q13085	0.72
P15735	P49327	0.72
P15735	Q9UNE7	0.72
P15735	P45880	0.72
Q96PX8	P31946	0.56
P07327	Q16836	0.63
Q9Y3A4	P12270	0.49
Q9Y3A4	Q01081	0.49
Q9Y3A4	P26368	0.49
P68543	P55072	0.82
P68543	Q9H814	0.63
P68543	P07108	0.63
Q3ZCQ8	P63027	0.49
Q3ZCQ8	O96008	0.49
Q3ZCQ8	Q9P0U1	0.49
Q3ZCQ8	O94826	0.49
Q3ZCQ8	P04049	0.63
P48165	P30301	0.52
P08754	P27348	0.63
P08754	Q04917	0.63
P08754	O14980	0.63
P08754	P18206	0.63
P08754	P04632	0.63
P08754	P55010	0.63
P08754	O14562	0.63
P08754	O94993	0.63
P08754	O43920	0.63
P08754	Q9UQ80	0.63
P08754	P08908	0.55
P08754	P14416	0.52
P08754	P50052	0.62
P08754	P21554	0.73
P08754	P09326	0.52
P08754	P13987	0.55
Q7Z3B4	P52292	0.75
Q7Z3B4	Q15834	0.73
Q7Z3B4	P43307	0.52
O43913	P62136	0.56
O43913	O75419	0.68
O43913	Q5VZB9	0.63
O43913	Q9NY15	0.63
O43913	Q6PKC3	0.63
O43913	P05783	0.63
O43913	Q9P2F8	0.63
O43913	P55268	0.63
O43913	Q9Y5N6	0.89
O43913	P33993	0.7
O43913	P49736	0.94
O43913	Q9UBD5	0.97
O43913	P33992	0.7
O43913	P25205	0.91
O43913	Q99741	0.76
O43913	Q13415	0.95
O43913	Q13416	0.99
Q659A1	P20226	0.63
Q659A1	P55199	0.72
Q659A1	Q9Y2F5	0.72
P53779	Q99640	0.75
P53779	P05067	0.56
P53779	P19419	0.52
P53779	P42773	0.56
P53779	P15336	0.59
P53779	P26038	0.63
P53779	P12268	0.63
P53779	P35241	0.63
P53779	P15311	0.63
P53779	O43379	0.63
P53779	Q9UKV0	0.68
P53779	Q15025	0.63
P53779	Q04206	0.76
P53779	O00165	0.82
P53779	Q9ULI4	0.63
P53779	Q07820	0.65
P53779	P49407	0.89
P53779	Q12789	0.63
P53779	Q13432	0.63
P53779	Q93045	0.52
P53779	Q9UPT6	0.96
P53779	O43521	0.55
P53779	P61978	0.62
P53779	P04637	0.83
P53779	P32121	0.96
Q9Y287	O43889	0.63
Q9Y287	P62899	0.63
Q9Y287	P10415	0.73
Q9Y287	P05067	0.52
Q69YU3	Q9Y5U9	0.63
P51170	Q9Y6X1	0.63
P51170	Q9Y6I3	0.68
P51170	P51168	0.75
P51170	P37088	0.52
P51170	Q16623	0.89
P20701	P08575	0.68
P20701	P68104	0.63
P20701	Q9NQ30	0.72
P20701	P05362	0.9
P20701	P32942	0.84
Q9Y333	P13489	0.63
Q9Y333	P62314	0.56
Q9Y333	Q9Y5S9	0.49
Q9Y333	Q92620	0.49
Q9Y333	Q9BRZ2	0.49
Q9Y333	Q9H0U4	0.63
Q9Y333	Q8WU10	0.49
Q9Y333	Q92733	0.63
Q9Y333	P54105	0.63
Q9Y333	O95777	0.74
Q9Y333	Q8N8V2	0.63
Q9Y333	P62304	0.8
Q9Y333	Q96IZ7	0.63
Q9Y333	O15116	0.86
Q9Y333	P31689	0.74
Q9Y333	P62316	0.8
Q9Y333	Q16637	0.85
Q93050	Q8TAD4	0.49
Q93050	Q96EE3	0.63
Q93050	O95219	0.63
Q93050	Q14586	0.63
Q93050	P15313	0.83
Q93050	P07339	0.52
Q93050	P61978	0.63
Q93050	P52292	0.63
Q93050	O00165	0.63
Q93050	Q99614	0.63
Q93050	Q12986	0.63
Q93050	O43597	0.63
Q93050	O43150	0.63
Q93050	O76094	0.63
Q93050	P13521	0.63
Q93050	Q13835	0.63
Q93050	Q9H078	0.63
Q93050	O75150	0.63
Q93050	Q99615	0.63
Q93050	O60504	0.63
[truncated: 63,536 more rows]
