# Supplementary material for: Large-scale identification of human protein function using topological features of interaction network
Source: Sci Rep. 2016 Nov 16;6:37179. doi: 10.1038/srep37179 (PMC5111120; doi:10.1038/srep37179)
Supplement: Supplementary Information [file srep37179-s3.xls]

## Sheet: Sheet1
GO	Dataset	Category	Acc	Sen	Spe	Pre	Mcc	AUCR	AUCP
GO:0000082	1	BP	0.98855	0.992366	0.984733	0.984848	0.977128	0.996737	0.94392
GO:0000086	2	BP	0.996124	1	0.992248	0.992308	0.992278	0.999219	0.983679
GO:0000122	3	BP	0.954545	0.982517	0.926573	0.930464	0.910517	0.979253	0.968361
GO:0000184	4	BP	0.977876	0.955752	1	1	0.956689	0.99953	0.997757
GO:0000187	5	BP	1	1	1	1	1	1	0.983333
GO:0000209	6	BP	0.994949	0.989899	1	1	0.989949	0.999898	0.91606
GO:0000278	7	BP	0.965116	0.956072	0.97416	0.973684	0.930385	0.984416	0.997737
GO:0000287	8	MF	0.973684	0.986842	0.960526	0.961538	0.947697	0.96572	0.946877
GO:0000398	9	BP	0.977419	0.980645	0.974194	0.974359	0.954859	0.973861	0.937598
GO:0001501	10	BP	1	1	1	1	1	1	0.986667
GO:0001523	11	BP	0.980769	1	0.961538	0.962963	0.96225	0.984837	0.952194
GO:0001649	12	BP	1	1	1	1	1	1	0.98
GO:0001666	13	BP	0.990385	0.980769	1	1	0.980951	1	0.980769
GO:0001934	14	BP	1	1	1	1	1	1	0.982759
GO:0002020	15	MF	0.99	1	0.98	0.980392	0.980196	1	0.98
GO:0002224	16	BP	1	1	1	1	1	1	0.990291
GO:0002474	17	BP	1	1	1	1	1	1	1
GO:0002479	18	BP	0.972222	0.955556	0.988889	0.988506	0.94497	0.991358	0.998149
GO:0002576	19	BP	1	1	1	1	1	1	0.987179
GO:0002755	20	BP	1	1	1	1	1	1	0.986486
GO:0002756	21	BP	1	1	1	1	1	1	0.987013
GO:0003677	22	MF	0.947452	0.955414	0.93949	0.940439	0.895018	0.978006	0.961125
GO:0003682	23	MF	0.994505	1	0.989011	0.98913	0.989071	0.997826	0.986618
GO:0003700	24	MF	0.935294	0.95	0.920588	0.922857	0.870965	0.967738	0.953668
GO:0003713	25	MF	0.994012	1	0.988024	0.988166	0.988095	0.998853	0.884962
GO:0003714	26	MF	0.992188	1	0.984375	0.984615	0.984495	0.998352	0.990353
GO:0003723	27	MF	0.931937	0.921466	0.942408	0.941176	0.864064	0.974439	0.926191
GO:0003779	28	MF	1	1	1	1	1	1	0.985507
GO:0003924	29	MF	0.980198	0.980198	0.980198	0.980198	0.960396	0.988629	0.961105
GO:0004672	30	MF	0.995968	1	0.991935	0.992	0.991968	0.997334	0.98873
GO:0004674	31	MF	0.973684	0.968421	0.978947	0.978723	0.947421	0.992465	0.93932
GO:0004842	32	MF	0.990566	0.993711	0.987421	0.9875	0.981151	0.997073	0.970819
GO:0004843	33	MF	1	1	1	1	1	1	0.983051
GO:0004871	34	MF	0.985849	1	0.971698	0.972477	0.972088	0.981933	0.938822
GO:0004872	35	MF	0.988462	1	0.976923	0.977444	0.977183	0.988876	0.97248
GO:0004888	36	MF	0.975	0.983333	0.966667	0.967213	0.950132	0.986111	0.962788
GO:0004930	37	MF	0.967391	0.967391	0.967391	0.967391	0.934783	0.983105	0.961919
GO:0005102	38	MF	0.978261	0.990338	0.966184	0.966981	0.956801	0.984784	0.950977
GO:0005200	39	MF	0.991228	1	0.982456	0.982759	0.982607	1	0.929825
GO:0005215	40	MF	1	1	1	1	1	1	0.982143
GO:0005509	41	MF	0.984496	1	0.968992	0.969925	0.969458	0.990445	0.978956
GO:0005524	42	MF	0.717033	0.741758	0.692308	0.706806	0.434598	0.775178	0.762276
GO:0005525	43	MF	0.822368	0.815789	0.828947	0.826667	0.644793	0.847126	0.811117
GO:0005975	44	BP	0.736364	0.740909	0.731818	0.734234	0.472747	0.763719	0.740511
GO:0006006	45	BP	0.993421	1	0.986842	0.987013	0.986928	0.999827	0.98667
GO:0006112	46	BP	1	1	1	1	1	1	0.912088
GO:0006184	47	BP	0.817073	0.878049	0.756098	0.782609	0.638915	0.859161	0.819979
GO:0006200	48	BP	0.983193	0.983193	0.983193	0.983193	0.966387	0.993786	0.984141
GO:0006260	49	BP	1	1	1	1	1	1	0.984615
GO:0006281	50	BP	0.991176	0.994118	0.988235	0.988304	0.98237	0.999481	0.923005
GO:0006289	51	BP	0.991525	0.983051	1	1	0.983192	0.997702	0.981012
GO:0006325	52	BP	1	1	1	1	1	1	0.9375
GO:0006351	53	BP	0.994186	1	0.988372	0.988506	0.988439	0.988372	0.947173
GO:0006355	54	BP	0.981818	0.981818	0.981818	0.981818	0.963636	0.997576	0.991524
GO:0006357	55	BP	0.979042	0.988024	0.97006	0.970588	0.958238	0.985622	0.916266
GO:0006366	56	BP	0.952297	0.971731	0.932862	0.935374	0.905278	0.973954	0.967239
GO:0006367	57	BP	0.994318	0.994318	0.994318	0.994318	0.988636	0.994996	0.968834
GO:0006368	58	BP	1	1	1	1	1	1	0.984848
GO:0006406	59	BP	0.982143	1	0.964286	0.965517	0.964901	0.995217	0.976905
GO:0006412	60	BP	0.995238	1	0.990476	0.990566	0.990521	0.999093	0.970485
GO:0006413	61	BP	0.943478	0.913043	0.973913	0.972222	0.888604	0.995614	0.938925
GO:0006414	62	BP	0.954545	0.943182	0.965909	0.965116	0.909326	0.990057	0.981642
GO:0006415	63	BP	0.988235	0.988235	0.988235	0.988235	0.976471	0.998616	0.98699
GO:0006457	64	BP	0.99359	1	0.987179	0.987342	0.987261	0.99096	0.971904
GO:0006461	65	BP	1	1	1	1	1	1	0.986842
GO:0006464	66	BP	0.992647	1	0.985294	0.985507	0.985401	0.985294	0.936598
GO:0006468	67	BP	0.952652	0.94697	0.958333	0.957854	0.905361	0.979267	0.943895
GO:0006470	68	BP	0.982456	1	0.964912	0.966102	0.965507	1	0.982456
GO:0006508	69	BP	0.991803	0.991803	0.991803	0.991803	0.983607	0.999731	0.991532
GO:0006511	70	BP	1	1	1	1	1	1	0.981132
GO:0006614	71	BP	0.880952	0.790476	0.971429	0.965116	0.774694	0.978322	0.88715
GO:0006629	72	BP	0.971154	1	0.942308	0.945455	0.94388	1	0.980769
GO:0006644	73	BP	0.912	0.96	0.864	0.875912	0.827823	0.920544	0.831453
GO:0006661	74	BP	1	1	1	1	1	1	0.981481
GO:0006665	75	BP	0.980392	0.980392	0.980392	0.980392	0.960784	0.988466	0.969071
GO:0006766	76	BP	0.978261	1	0.956522	0.958333	0.957427	0.985507	0.937309
GO:0006767	77	BP	0.977612	1	0.955224	0.957143	0.956183	0.990644	0.972737
GO:0006805	78	BP	0.961905	0.980952	0.942857	0.944954	0.924481	0.967211	0.91966
GO:0006810	79	BP	0.968966	0.993103	0.944828	0.947368	0.939026	0.968133	0.919337
GO:0006811	80	BP	0.972603	0.986301	0.958904	0.96	0.94556	0.995684	0.981879
GO:0006915	81	BP	0.957565	0.96679	0.948339	0.949275	0.915285	0.981182	0.832737
GO:0006919	82	BP	1	1	1	1	1	1	0.982456
GO:0006928	83	BP	1	1	1	1	1	1	0.987179
GO:0006935	84	BP	1	1	1	1	1	1	0.985507
GO:0006936	85	BP	0.993056	1	0.986111	0.986301	0.986206	1	0.986111
GO:0006954	86	BP	0.995833	0.991667	1	1	0.991701	0.999097	0.932516
GO:0006955	87	BP	0.971875	0.99375	0.95	0.952096	0.944654	0.976133	0.916855
GO:0006968	88	BP	0.901961	0.862745	0.941176	0.93617	0.806406	0.937908	0.909453
GO:0006974	89	BP	0.988	1	0.976	0.976562	0.976281	0.992	0.982366
GO:0006977	90	BP	0.991667	0.983333	1	1	0.98347	1	0.983333
GO:0006987	91	BP	1	1	1	1	1	1	0.984375
GO:0007010	92	BP	0.99	1	0.98	0.980392	0.980196	0.9856	0.955518
GO:0007050	93	BP	0.988764	1	0.977528	0.978022	0.977775	0.99596	0.984419
GO:0007155	94	BP	0.984177	0.993671	0.974684	0.975155	0.968529	0.981974	0.988112
GO:0007165	95	BP	0.865727	0.850148	0.881306	0.877489	0.731809	0.913653	0.889775
GO:0007166	96	BP	0.995763	0.991525	1	1	0.991561	0.997917	0.989848
GO:0007173	97	BP	0.815029	0.83237	0.797688	0.804469	0.630437	0.865515	0.830094
GO:0007179	98	BP	0.984536	0.989691	0.979381	0.979592	0.969124	0.999681	0.98938
GO:0007186	99	BP	0.991848	0.994565	0.98913	0.989189	0.98371	0.999143	0.966489
GO:0007204	100	BP	1	1	1	1	1	1	0.981132
GO:0007219	101	BP	0.993827	1	0.987654	0.987805	0.98773	1	0.975309
GO:0007264	102	BP	0.982517	0.993007	0.972028	0.972603	0.965247	0.994523	0.951263
GO:0007265	103	BP	1	1	1	1	1	1	0.980769
GO:0007267	104	BP	0.960733	0.963351	0.958115	0.958333	0.921479	0.986596	0.949795
GO:0007268	105	BP	0.928571	0.92517	0.931973	0.931507	0.857163	0.963719	0.960128
GO:0007275	106	BP	0.974359	0.991453	0.957265	0.958678	0.949273	0.977062	0.930277
GO:0007283	107	BP	0.990741	1	0.981481	0.981818	0.98165	1	0.981481
GO:0007399	108	BP	0.942953	0.973154	0.912752	0.917722	0.887527	0.946016	0.945903
GO:0007411	109	BP	0.991525	0.995763	0.987288	0.987395	0.983086	0.990915	0.968049
GO:0007417	110	BP	1	1	1	1	1	1	0.980769
GO:0007596	111	BP	0.753571	0.780952	0.72619	0.740406	0.507905	0.82646	0.837352
GO:0007601	112	BP	0.967742	1	0.935484	0.939394	0.937437	0.978379	0.931457
GO:0007603	113	BP	0.962025	1	0.924051	0.929412	0.926727	0.987342	0.943554
GO:0007605	114	BP	0.990566	1	0.981132	0.981481	0.981307	0.998932	0.980054
GO:0008017	115	MF	0.990196	0.980392	1	1	0.980581	0.998462	0.978953
GO:0008022	116	MF	1	1	1	1	1	1	0.990991
GO:0008083	117	MF	0.991071	1	0.982143	0.982456	0.982299	1	0.982143
GO:0008134	118	MF	0.982143	0.982143	0.982143	0.982143	0.964286	0.991674	0.978097
GO:0008152	119	BP	0.984127	0.984127	0.984127	0.984127	0.968254	0.999496	0.983623
GO:0008270	120	MF	0.686335	0.677019	0.695652	0.689873	0.372736	0.725782	0.71456
GO:0008283	121	BP	0.972477	0.990826	0.954128	0.955752	0.945591	0.995939	0.991094
GO:0008284	122	BP	0.960352	0.969163	0.951542	0.952381	0.920848	0.982961	0.971627
GO:0008285	123	BP	0.97032	0.995434	0.945205	0.947826	0.941828	0.984863	0.975946
GO:0008286	124	BP	0.995652	1	0.991304	0.991379	0.991342	0.997051	0.992089
GO:0008380	125	BP	0.976974	0.980263	0.973684	0.973856	0.953968	0.994027	0.960491
GO:0008543	126	BP	0.982877	0.986301	0.979452	0.979592	0.965776	0.993714	0.974141
GO:0009615	127	BP	0.98913	1	0.978261	0.978723	0.978492	0.989012	0.949778
GO:0009653	128	BP	1	1	1	1	1	1	0.987342
GO:0010467	129	BP	0.914264	0.901366	0.927162	0.925234	0.828804	0.964904	0.925488
GO:0010628	130	BP	1	1	1	1	1	1	0.987013
GO:0010923	131	BP	0.98	0.96	1	1	0.960769	0.9908	0.973655
GO:0016032	132	BP	0.923469	0.908163	0.938776	0.936842	0.847336	0.968266	0.941606
GO:0016070	133	BP	0.943277	0.92437	0.962185	0.960699	0.887189	0.984464	0.922615
GO:0016071	134	BP	0.953488	0.934884	0.972093	0.971014	0.907605	0.990546	0.905651
GO:0016477	135	BP	1	1	1	1	1	1	0.985714
GO:0016567	136	BP	0.99187	1	0.98374	0.984	0.98387	0.993588	0.979706
GO:0018108	137	BP	0.986486	1	0.972973	0.973684	0.973329	0.995252	0.981199
GO:0018279	138	BP	0.975904	0.987952	0.963855	0.964706	0.952084	0.98592	0.943646
GO:0019058	139	BP	0.934783	0.895652	0.973913	0.971698	0.87224	0.964461	0.967838
GO:0019083	140	BP	0.987805	0.97561	1	1	0.9759	0.989738	0.982214
GO:0019221	141	BP	0.971649	0.969072	0.974227	0.974093	0.943312	0.992374	0.943763
GO:0019886	142	BP	1	1	1	1	1	1	0.988372
GO:0019899	143	MF	0.973913	0.982609	0.965217	0.965812	0.947969	0.990491	0.984555
GO:0019901	144	MF	0.981283	0.983957	0.97861	0.978723	0.962581	0.994309	0.986317
GO:0019904	145	MF	1	1	1	1	1	1	0.985915
GO:0022617	146	BP	0.990741	0.990741	0.990741	0.990741	0.981481	0.986626	0.942848
GO:0022904	147	BP	0.983333	0.977778	0.988889	0.988764	0.966726	0.997407	0.986529
GO:0030168	148	BP	0.997268	1	0.994536	0.994565	0.99455	1	0.994536
GO:0030198	149	BP	0.977974	0.977974	0.977974	0.977974	0.955947	0.992334	0.988621
GO:0030203	150	BP	0.969136	1	0.938272	0.94186	0.940064	0.977595	0.929283
GO:0030308	151	BP	1	1	1	1	1	1	0.986486
GO:0030335	152	BP	0.961039	0.961039	0.961039	0.961039	0.922078	0.97976	0.951771
GO:0030574	153	BP	0.983607	1	0.967213	0.968254	0.967733	0.999194	0.982811
GO:0030968	154	BP	1	1	1	1	1	1	0.985915
GO:0031145	155	BP	0.974026	0.974026	0.974026	0.974026	0.948052	0.993759	0.979422
GO:0031295	156	BP	0.991803	1	0.983607	0.983871	0.983739	0.995431	0.978353
GO:0031625	157	MF	0.996212	1	0.992424	0.992481	0.992453	1	0.992424
GO:0032403	158	MF	1	1	1	1	1	1	0.984127
GO:0032481	159	BP	1	1	1	1	1	1	0.981818
GO:0034134	160	BP	1	1	1	1	1	1	0.985714
GO:0034138	161	BP	1	1	1	1	1	1	0.987179
GO:0034142	162	BP	0.994681	1	0.989362	0.989474	0.989418	1	0.989362
GO:0034146	163	BP	1	1	1	1	1	1	0.984375
GO:0034162	164	BP	1	1	1	1	1	1	0.985507
GO:0034166	165	BP	0.992188	1	0.984375	0.984615	0.984495	1	0.984375
GO:0034220	166	BP	0.987179	0.982906	0.991453	0.991379	0.974395	0.990576	0.97326
GO:0034329	167	BP	0.985507	0.985507	0.985507	0.985507	0.971014	0.99979	0.985299
GO:0034641	168	BP	0.955621	0.988166	0.923077	0.927778	0.913179	0.962256	0.946378
GO:0035335	169	BP	0.980769	0.980769	0.980769	0.980769	0.961538	0.99926	0.980029
GO:0035556	170	BP	0.992424	1	0.984848	0.985075	0.984962	0.99604	0.987618
GO:0035666	171	BP	1	1	1	1	1	1	0.986667
GO:0038095	172	BP	0.862275	0.892216	0.832335	0.841808	0.725853	0.91918	0.91183
GO:0038096	173	BP	1	1	1	1	1	1	0.986842
GO:0038123	174	BP	1	1	1	1	1	1	0.985714
GO:0038124	175	BP	0.992857	1	0.985714	0.985915	0.985815	1	0.985714
GO:0042393	176	MF	1	1	1	1	1	1	0.98
GO:0042590	177	BP	0.994565	1	0.98913	0.989247	0.989189	0.999055	0.988153
GO:0042802	178	MF	0.963585	0.971989	0.955182	0.955923	0.927302	0.987305	0.982457
GO:0042803	179	MF	0.676301	0.66763	0.684971	0.679412	0.352654	0.724607	0.717843
GO:0042826	180	MF	1	1	1	1	1	1	0.980769
GO:0042981	181	BP	1	1	1	1	1	1	0.991667
GO:0043065	182	BP	0.975543	1	0.951087	0.953368	0.952227	0.988481	0.9798
GO:0043066	183	BP	0.955556	0.977778	0.933333	0.93617	0.912012	0.974088	0.932374
GO:0043123	184	BP	0.983871	1	0.967742	0.96875	0.968246	0.985822	0.953279
GO:0043565	185	MF	0.994624	1	0.989247	0.989362	0.989305	0.990057	0.96274
GO:0043687	186	BP	0.969512	0.993902	0.945122	0.947674	0.940144	0.972264	0.935429
GO:0044212	187	MF	1	1	1	1	1	1	0.991304
GO:0044237	188	BP	0.988095	1	0.97619	0.976744	0.976467	0.989229	0.975875
GO:0044255	189	BP	0.947552	0.951049	0.944056	0.944444	0.895127	0.951782	0.890941
GO:0044267	190	BP	0.84322	0.84322	0.84322	0.84322	0.686441	0.91505	0.880046
GO:0044281	191	BP	0.744139	0.743735	0.744543	0.744337	0.488278	0.81006	0.809367
GO:0044325	192	MF	0.970588	0.980392	0.960784	0.961538	0.941357	0.997693	0.978083
GO:0044822	193	MF	0.832086	0.796071	0.868101	0.857863	0.665902	0.904901	0.905924
GO:0045087	194	BP	0.829051	0.814229	0.843874	0.839104	0.658392	0.895612	0.902541
GO:0045892	195	BP	0.946996	0.954064	0.939929	0.940767	0.894082	0.974878	0.965135
GO:0045893	196	BP	0.952459	0.97377	0.931148	0.933962	0.905741	0.979608	0.963986
GO:0045944	197	BP	0.941953	0.94723	0.936675	0.937337	0.883954	0.978056	0.956963
GO:0046474	198	BP	0.735714	0.757143	0.714286	0.726027	0.471862	0.787959	0.742595
GO:0046777	199	BP	0.986364	0.990909	0.981818	0.981982	0.972767	0.99405	0.963903
GO:0046982	200	MF	0.97973	0.986486	0.972973	0.973333	0.959547	0.985665	0.953808
GO:0047485	201	MF	1	1	1	1	1	1	0.984375
GO:0048011	202	BP	0.796578	0.885932	0.707224	0.751613	0.602861	0.845292	0.807987
GO:0048015	203	BP	0.985	0.98	0.99	0.989899	0.970049	0.999	0.909009
GO:0050776	204	BP	1	1	1	1	1	1	0.926316
GO:0050796	205	BP	0.992063	1	0.984127	0.984375	0.984251	1	0.984127
GO:0050821	206	BP	1	1	1	1	1	1	0.982143
GO:0050852	207	BP	0.992754	0.985507	1	1	0.985611	0.99979	0.985299
GO:0050900	208	BP	0.994949	1	0.989899	0.99	0.989949	1	0.989899
GO:0051056	209	BP	0.977273	0.981818	0.972727	0.972973	0.954585	0.993636	0.956027
GO:0051082	210	MF	0.990385	1	0.980769	0.981132	0.980951	1	0.980769
GO:0051091	211	BP	1	1	1	1	1	1	0.985075
GO:0051092	212	BP	0.995098	0.990196	1	1	0.990244	1	0.990196
GO:0051260	213	BP	0.990385	0.980769	1	1	0.980951	0.995932	0.977384
GO:0051403	214	BP	1	1	1	1	1	1	0.980392
GO:0051436	215	BP	1	1	1	1	1	1	0.984127
GO:0051437	216	BP	0.992647	0.985294	1	1	0.985401	1	0.985294
GO:0051439	217	BP	0.986111	0.972222	1	1	0.972598	1	0.986111
GO:0055085	218	BP	0.911111	0.911111	0.911111	0.911111	0.822222	0.951698	0.931447
GO:0055086	219	BP	0.992647	1	0.985294	0.985507	0.985401	1	0.985294
GO:0055114	220	BP	0.978261	1	0.956522	0.958333	0.957427	0.987122	0.947751
GO:0060333	221	BP	0.981481	0.987654	0.975309	0.97561	0.963036	0.994056	0.969871
GO:0060337	222	BP	0.973333	0.986667	0.96	0.961039	0.947003	0.983111	0.947741
GO:0061024	223	BP	1	1	1	1	1	1	0.992481
GO:0070374	224	BP	0.991935	1	0.983871	0.984127	0.983999	0.994017	0.976544
GO:0071456	225	BP	1	1	1	1	1	1	0.982456
GO:0090090	226	BP	1	1	1	1	1	1	0.980769
GO:0097190	227	BP	0.995146	1	0.990291	0.990385	0.990338	0.999434	0.989714
