# Supplementary material for: Large-scale identification of human protein function using topological features of interaction network
Source: Sci Rep. 2016 Nov 16;6:37179. doi: 10.1038/srep37179 (PMC5111120; doi:10.1038/srep37179)
Supplement: Supplementary Information [file srep37179-s4.xls]

## Sheet: Mean
GO	Dataset	Acc	Sen	Spe	Pre	Mcc
GO:0000082	1	0.99084	0.99771	0.983969	0.984293	0.981833
GO:0000086	2	0.994961	0.994574	0.995349	0.995373	0.989937
GO:0000122	3	0.962762	0.98042	0.945105	0.946994	0.926138
GO:0000184	4	0.980973	0.976991	0.984956	0.9849	0.962019
GO:0000187	5	1	1	1	1	1
GO:0000209	6	0.99899	1	0.99798	0.998	0.99799
GO:0000278	7	0.960465	0.963824	0.957106	0.957433	0.920994
GO:0000287	8	0.976316	0.992105	0.960526	0.962206	0.953444
GO:0000398	9	0.979355	0.983871	0.974839	0.975134	0.958849
GO:0001501	10	0.994667	1	0.989333	0.989542	0.989438
GO:0001523	11	0.984615	0.998077	0.971154	0.972346	0.969826
GO:0001649	12	0.998	0.998	0.998	0.998039	0.996039
GO:0001666	13	0.998077	1	0.996154	0.996226	0.99619
GO:0001934	14	1	1	1	1	1
GO:0002020	15	0.997	1	0.994	0.994118	0.994059
GO:0002224	16	0.998058	0.999029	0.997087	0.997106	0.996126
GO:0002474	17	0.993925	1	0.98785	0.988098	0.987974
GO:0002479	18	0.996667	1	0.993333	0.99343	0.993382
GO:0002576	19	1	1	1	1	1
GO:0002755	20	0.998649	1	0.997297	0.997333	0.997315
GO:0002756	21	0.999351	1	0.998701	0.998718	0.99871
GO:0003677	22	0.951115	0.96879	0.933439	0.935824	0.902899
GO:0003682	23	0.993956	0.997802	0.99011	0.990217	0.987966
GO:0003700	24	0.942353	0.957059	0.927647	0.929842	0.885144
GO:0003713	25	0.996108	0.999401	0.992814	0.992871	0.992242
GO:0003714	26	0.996484	0.999219	0.99375	0.993846	0.99302
GO:0003723	27	0.926963	0.949215	0.904712	0.909496	0.855367
GO:0003779	28	0.994928	1	0.989855	0.99004	0.989948
GO:0003924	29	0.90396	0.911881	0.89604	0.898078	0.8084
GO:0004672	30	0.994758	1	0.989516	0.989663	0.98959
GO:0004674	31	0.942105	0.955789	0.928421	0.930815	0.884627
GO:0004842	32	0.985849	0.991824	0.979874	0.980185	0.971884
GO:0004843	33	0.999153	1	0.998305	0.998333	0.998319
GO:0004871	34	0.957075	0.954717	0.959434	0.954166	0.916137
GO:0004872	35	0.977692	0.995385	0.96	0.961567	0.956103
GO:0004888	36	0.986667	1	0.973333	0.974294	0.973814
GO:0004930	37	0.984783	0.995652	0.973913	0.974609	0.969883
GO:0005102	38	0.969565	0.985024	0.954106	0.955584	0.939696
GO:0005200	39	0.991228	1	0.982456	0.982876	0.982666
GO:0005215	40	0.998214	1	0.996429	0.996491	0.99646
GO:0005509	41	0.987984	0.996899	0.97907	0.979519	0.976188
GO:0005524	42	0.773352	0.821978	0.724725	0.750442	0.549482
GO:0005525	43	0.85	0.826316	0.873684	0.866229	0.701412
GO:0005975	44	0.757045	0.778636	0.735455	0.74614	0.515378
GO:0006006	45	0.988816	0.998684	0.978947	0.979745	0.97803
GO:0006112	46	0.997253	0.997802	0.996703	0.996739	0.994547
GO:0006184	47	0.934756	0.942683	0.926829	0.928154	0.869983
GO:0006200	48	0.987395	0.997479	0.977311	0.977801	0.975009
GO:0006260	49	0.998462	1	0.996923	0.99697	0.996946
GO:0006281	50	0.992941	0.996471	0.989412	0.989568	0.985971
GO:0006289	51	0.994068	0.988136	1	1	0.988234
GO:0006325	52	0.998437	1	0.996875	0.996907	0.996891
GO:0006351	53	0.989535	0.99186	0.987209	0.987456	0.979226
GO:0006355	54	0.986061	0.991515	0.980606	0.980982	0.97229
GO:0006357	55	0.976048	0.986826	0.965269	0.966516	0.952665
GO:0006366	56	0.974558	0.986926	0.962191	0.963157	0.949448
GO:0006367	57	0.99517	0.998864	0.991477	0.991598	0.990403
GO:0006368	58	0.997727	0.995455	1	1	0.995488
GO:0006406	59	0.992857	0.998214	0.9875	0.98784	0.9859
GO:0006412	60	0.987143	0.994286	0.98	0.980438	0.974509
GO:0006413	61	0.976957	0.982609	0.971304	0.971754	0.954045
GO:0006414	62	0.978977	0.970455	0.9875	0.987315	0.958157
GO:0006415	63	0.984118	0.977647	0.990588	0.99056	0.96839
GO:0006457	64	0.985256	0.994872	0.975641	0.97629	0.970821
GO:0006461	65	0.998026	1	0.996053	0.996104	0.996078
GO:0006464	66	0.988235	0.998529	0.977941	0.978747	0.976884
GO:0006468	67	0.945076	0.95303	0.937121	0.938527	0.890334
GO:0006470	68	0.999123	1	0.998246	0.998276	0.998261
GO:0006508	69	0.99877	0.99918	0.998361	0.998374	0.997551
GO:0006511	70	0.999057	1	0.998113	0.998148	0.998131
GO:0006614	71	0.964762	0.952381	0.977143	0.976846	0.930022
GO:0006629	72	0.985577	1	0.971154	0.972253	0.971703
GO:0006644	73	0.8948	0.9216	0.868	0.874036	0.791175
GO:0006661	74	0.989815	0.998148	0.981481	0.982041	0.979909
GO:0006665	75	0.976471	0.994118	0.958824	0.960372	0.953635
GO:0006766	76	0.984783	1	0.969565	0.97075	0.970157
GO:0006767	77	0.985075	1	0.970149	0.971176	0.970662
GO:0006805	78	0.97619	0.993333	0.959048	0.960664	0.953066
GO:0006810	79	0.974483	0.994483	0.954483	0.956477	0.949903
GO:0006811	80	0.987671	0.994521	0.980822	0.98117	0.975506
GO:0006915	81	0.966236	0.980074	0.952399	0.953832	0.932943
GO:0006919	82	0.999123	1	0.998246	0.998276	0.998261
GO:0006928	83	0.998718	1	0.997436	0.997468	0.997452
GO:0006935	84	1	1	1	1	1
GO:0006936	85	0.99375	0.998611	0.988889	0.989078	0.987604
GO:0006954	86	0.994167	0.9975	0.990833	0.991022	0.988435
GO:0006955	87	0.97125	0.99	0.9525	0.954518	0.943363
GO:0006968	88	0.977451	0.988235	0.966667	0.967478	0.955288
GO:0006974	89	0.9948	0.9992	0.9904	0.990593	0.989697
GO:0006977	90	0.9925	0.995	0.99	0.990162	0.985095
GO:0006987	91	0.999219	1	0.998437	0.998462	0.99845
GO:0007010	92	0.999	1	0.998	0.998039	0.99802
GO:0007050	93	0.995506	0.998876	0.992135	0.99221	0.991049
GO:0007155	94	0.971519	0.996203	0.946835	0.949621	0.944381
GO:0007165	95	0.850714	0.855871	0.845556	0.847263	0.701527
GO:0007166	96	0.994068	0.995763	0.992373	0.992422	0.988164
GO:0007173	97	0.918208	0.958382	0.878035	0.893888	0.841643
GO:0007179	98	0.993299	0.994845	0.991753	0.991898	0.986686
GO:0007186	99	0.978533	0.988587	0.968478	0.969204	0.957344
GO:0007204	100	1	1	1	1	1
GO:0007219	101	1	1	1	1	1
GO:0007264	102	0.983916	0.993706	0.974126	0.974762	0.968095
GO:0007265	103	1	1	1	1	1
GO:0007267	104	0.958115	0.97644	0.939791	0.942191	0.917222
GO:0007268	105	0.941837	0.957483	0.92619	0.928617	0.884342
GO:0007275	106	0.983761	0.992308	0.975214	0.975772	0.967796
GO:0007283	107	0.998148	1	0.996296	0.996364	0.99633
GO:0007399	108	0.900336	0.918792	0.881879	0.883092	0.802361
GO:0007411	109	0.986864	0.991525	0.982203	0.982453	0.973821
GO:0007417	110	0.999038	1	0.998077	0.998113	0.998095
GO:0007596	111	0.958121	0.976105	0.940136	0.942348	0.916973
GO:0007601	112	0.96129	0.970968	0.951613	0.950896	0.923176
GO:0007603	113	0.985443	1	0.970886	0.971948	0.971417
GO:0007605	114	0.998113	1	0.996226	0.996296	0.996261
GO:0008017	115	0.995098	1	0.990196	0.990385	0.99029
GO:0008022	116	0.996847	0.997297	0.996396	0.996429	0.993722
GO:0008083	117	0.985714	0.991071	0.980357	0.98085	0.971735
GO:0008134	118	0.986905	0.991667	0.982143	0.982422	0.973911
GO:0008152	119	0.988095	0.998413	0.977778	0.978459	0.976544
GO:0008270	120	0.78913	0.781988	0.796273	0.789905	0.578882
GO:0008283	121	0.977523	0.990367	0.964679	0.96571	0.955484
GO:0008284	122	0.954846	0.978855	0.930837	0.9345	0.911142
GO:0008285	123	0.984018	0.99589	0.972146	0.972933	0.968385
GO:0008286	124	0.986957	0.996522	0.977391	0.977957	0.974184
GO:0008380	125	0.98125	0.985526	0.976974	0.977224	0.962593
GO:0008543	126	0.940753	0.969178	0.912329	0.922026	0.884461
GO:0009615	127	0.988587	0.994565	0.982609	0.982941	0.977364
GO:0009653	128	0.997468	1	0.994937	0.995	0.994968
GO:0010467	129	0.913644	0.909484	0.917805	0.917113	0.827438
GO:0010628	130	0.999351	1	0.998701	0.998718	0.99871
GO:0010923	131	0.985	0.978	0.992	0.992078	0.970286
GO:0016032	132	0.954252	0.964286	0.944218	0.945331	0.908705
GO:0016070	133	0.956513	0.954622	0.958403	0.958289	0.913086
GO:0016071	134	0.966279	0.968372	0.964186	0.964356	0.932622
GO:0016477	135	1	1	1	1	1
GO:0016567	136	0.990244	0.999187	0.981301	0.981676	0.980668
GO:0018108	137	0.99527	0.998649	0.991892	0.99207	0.990639
GO:0018279	138	0.977711	0.993976	0.961446	0.963145	0.956202
GO:0019058	139	0.953043	0.942609	0.963478	0.96293	0.90648
GO:0019083	140	0.985976	0.97439	0.997561	0.997546	0.972262
GO:0019221	141	0.98299	0.990722	0.975258	0.975872	0.966306
GO:0019886	142	1	1	1	1	1
GO:0019899	143	0.97	0.98087	0.95913	0.960087	0.940289
GO:0019901	144	0.989572	0.997861	0.981283	0.981671	0.979324
GO:0019904	145	1	1	1	1	1
GO:0022617	146	0.975	0.975926	0.974074	0.974273	0.950105
GO:0022904	147	0.988889	0.992222	0.985556	0.985972	0.978064
GO:0030168	148	0.995628	0.999454	0.991803	0.991894	0.991301
GO:0030198	149	0.985683	0.984141	0.987225	0.987226	0.971395
GO:0030203	150	0.937654	0.967901	0.907407	0.912959	0.877626
GO:0030308	151	0.997973	1	0.995946	0.996	0.995973
GO:0030335	152	0.985065	0.993506	0.976623	0.977241	0.970377
GO:0030574	153	0.992623	0.990164	0.995082	0.995108	0.985312
GO:0030968	154	1	1	1	1	1
GO:0031145	155	0.998701	1	0.997403	0.997436	0.997419
GO:0031295	156	0.99918	1	0.998361	0.998387	0.998374
GO:0031625	157	0.998864	1	0.997727	0.997744	0.997736
GO:0032403	158	1	1	1	1	1
GO:0032481	159	1	1	1	1	1
GO:0034134	160	1	1	1	1	1
GO:0034138	161	0.999359	1	0.998718	0.998734	0.998726
GO:0034142	162	0.997872	1	0.995745	0.995811	0.995778
GO:0034146	163	1	1	1	1	1
GO:0034162	164	0.999275	1	0.998551	0.998571	0.998561
GO:0034166	165	1	1	1	1	1
GO:0034220	166	0.988034	0.997436	0.978632	0.979211	0.976365
GO:0034329	167	0.988406	0.995652	0.981159	0.981526	0.976995
GO:0034641	168	0.950592	0.985207	0.915976	0.922023	0.903814
GO:0035335	169	0.998077	0.998077	0.998077	0.998113	0.99619
GO:0035556	170	0.984848	0.993182	0.976515	0.977033	0.969947
GO:0035666	171	1	1	1	1	1
GO:0038095	172	0.960479	0.977246	0.943713	0.949014	0.922527
GO:0038096	173	0.998026	1	0.996053	0.996104	0.996078
GO:0038123	174	1	1	1	1	1
GO:0038124	175	0.998571	1	0.997143	0.997183	0.997163
GO:0042393	176	1	1	1	1	1
GO:0042590	177	0.997283	1	0.994565	0.994647	0.994606
GO:0042802	178	0.967787	0.980392	0.955182	0.956376	0.93593
GO:0042803	179	0.759827	0.775434	0.74422	0.754132	0.520001
GO:0042826	180	1	1	1	1	1
GO:0042981	181	0.998437	1	0.996875	0.996907	0.996891
GO:0043065	182	0.987772	0.998913	0.97663	0.977296	0.975861
GO:0043066	183	0.96037	0.977778	0.942963	0.945013	0.921415
GO:0043123	184	0.983871	0.995161	0.972581	0.973474	0.968188
GO:0043565	185	0.996237	0.998925	0.993548	0.993617	0.992513
GO:0043687	186	0.9625	0.990854	0.934146	0.937736	0.926677
GO:0044212	187	0.99	0.993043	0.986957	0.987083	0.980063
GO:0044237	188	0.985714	0.992063	0.979365	0.979727	0.971612
GO:0044255	189	0.940909	0.969231	0.912587	0.91754	0.883559
GO:0044267	190	0.839018	0.781356	0.896681	0.884918	0.683863
GO:0044281	191	0.74616	0.745163	0.747157	0.746773	0.49241
GO:0044325	192	0.989216	1	0.978431	0.978991	0.978711
GO:0044822	193	0.839289	0.808824	0.869754	0.861383	0.679916
GO:0045087	194	0.827141	0.828294	0.825988	0.826753	0.654606
GO:0045892	195	0.948587	0.977739	0.919435	0.924351	0.899134
GO:0045893	196	0.955902	0.980984	0.93082	0.934214	0.913023
GO:0045944	197	0.944591	0.957784	0.931398	0.933247	0.889561
GO:0046474	198	0.923571	0.947143	0.9	0.904879	0.848474
GO:0046777	199	0.971818	0.99	0.953636	0.958283	0.944932
GO:0046982	200	0.987162	0.989189	0.985135	0.985368	0.974519
GO:0047485	201	1	1	1	1	1
GO:0048011	202	0.872624	0.89924	0.846008	0.856123	0.747059
GO:0048015	203	0.9855	0.988	0.983	0.983128	0.971043
GO:0050776	204	0.993684	0.994737	0.992632	0.992708	0.987423
GO:0050796	205	0.998413	1	0.996825	0.996875	0.99685
GO:0050821	206	1	1	1	1	1
GO:0050852	207	0.997101	1	0.994203	0.994286	0.994244
GO:0050900	208	0.996465	0.99596	0.99697	0.99699	0.992964
GO:0051056	209	0.984545	0.995455	0.973636	0.974363	0.969433
GO:0051082	210	0.997115	1	0.994231	0.99434	0.994285
GO:0051091	211	0.999254	1	0.998507	0.998529	0.998518
GO:0051092	212	0.994118	0.99902	0.989216	0.989395	0.98833
GO:0051260	213	0.995192	0.996154	0.994231	0.99434	0.990475
GO:0051403	214	1	1	1	1	1
GO:0051436	215	0.997619	0.996825	0.998413	0.998437	0.995275
GO:0051437	216	0.995588	0.997059	0.994118	0.99416	0.991198
GO:0051439	217	0.999306	0.998611	1	1	0.998621
GO:0055085	218	0.8525	0.868611	0.836389	0.841676	0.705396
GO:0055086	219	0.999265	1	0.998529	0.998551	0.99854
GO:0055114	220	0.984783	0.992391	0.977174	0.977859	0.969986
GO:0060333	221	0.998148	1	0.996296	0.996341	0.996319
GO:0060337	222	0.986	1	0.972	0.972843	0.972421
GO:0061024	223	0.999248	1	0.998496	0.998507	0.998502
GO:0070374	224	0.991129	0.993548	0.98871	0.988938	0.982448
GO:0071456	225	1	1	1	1	1
GO:0090090	226	1	1	1	1	1
GO:0097190	227	0.998058	0.998058	0.998058	0.998077	0.996135

## Sheet: Std
GO	Acc	Sen	Spe	Pre	Mcc
GO:0000082	0.00574636	0.00368737	0.0110621	0.0107363	0.0113632
GO:0000086	0.00449419	0.00374454	0.00653701	0.00649305	0.00898141
GO:0000122	0.00816059	0.0101873	0.00841263	0.00797962	0.0164034
GO:0000184	0.00956999	0.00951299	0.0118362	0.0118314	0.0191655
GO:0000187	0	0	0	0	0
GO:0000209	0.00212948	0	0.00425896	0.00421637	0.00423767
GO:0000278	0.00584815	0.00789419	0.00762651	0.00730655	0.0117165
GO:0000287	0.0103791	0.0110957	0.0223641	0.0204537	0.0200593
GO:0000398	0.00778364	0.01226	0.00934928	0.00906489	0.0155577
GO:0001501	0.00525874	0	0.0105175	0.0102639	0.0103906
GO:0001523	0.0112864	0.0060813	0.0226637	0.0211429	0.0218663
GO:0001649	0.00421637	0.00632456	0.00632456	0.00620054	0.00835007
GO:0001666	0.0040542	0	0.0081084	0.00795542	0.00803192
GO:0001934	0	0	0	0	0
GO:0002020	0.00483046	0	0.00966092	0.00947149	0.00956621
GO:0002224	0.0033942	0.00307017	0.00468977	0.00465977	0.00677953
GO:0002474	0.00541823	0	0.0108365	0.0105492	0.0106927
GO:0002479	0.00388448	0	0.00776895	0.00763062	0.00769975
GO:0002576	0	0	0	0	0
GO:0002755	0.0028489	0	0.0056978	0.00562183	0.00565981
GO:0002756	0.00205343	0	0.00410685	0.0040542	0.00408053
GO:0003677	0.00614658	0.00923018	0.0109758	0.00988267	0.0122678
GO:0003682	0.0040542	0.00463337	0.00623787	0.006125	0.00808114
GO:0003700	0.0103709	0.00761936	0.0152008	0.0141594	0.0205596
GO:0003713	0.00246489	0.00189358	0.00378716	0.00374488	0.00491672
GO:0003714	0.00388449	0.00247053	0.00806872	0.00790694	0.00768995
GO:0003723	0.0176451	0.0220821	0.0304086	0.0265711	0.0348556
GO:0003779	0.00489093	0	0.00978186	0.00955646	0.00966907
GO:0003924	0.0703288	0.0719215	0.0726448	0.0703704	0.140531
GO:0004672	0.00331965	0	0.0066393	0.00647568	0.00655745
GO:0004674	0.0613032	0.0580381	0.0654177	0.0627444	0.122525
GO:0004842	0.00744899	0.0129403	0.00879504	0.00849418	0.0148751
GO:0004843	0.0026799	0	0.00535979	0.00527046	0.00531513
GO:0004871	0.0895661	0.136624	0.0442604	0.0628266	0.174167
GO:0004872	0.00846542	0.00648672	0.0157228	0.0146129	0.0165413
GO:0004888	0.00895806	0	0.0179161	0.0170852	0.0175004
GO:0004930	0.00668083	0.00561302	0.0127586	0.0120118	0.013087
GO:0005102	0.00822676	0.0119315	0.0114434	0.0105569	0.0164255
GO:0005200	0.00584795	0	0.0116959	0.0113004	0.011498
GO:0005215	0.00376462	0	0.00752923	0.00739714	0.00746319
GO:0005509	0.00670093	0.00748908	0.0103682	0.00994225	0.0132878
GO:0005524	0.0712199	0.0639821	0.0824969	0.0721596	0.141812
GO:0005525	0.0841831	0.0992043	0.0747418	0.078424	0.167711
GO:0005975	0.0660044	0.0782044	0.0629399	0.0573945	0.133559
GO:0006006	0.0107657	0.00416089	0.0216651	0.0199523	0.020698
GO:0006112	0.0038852	0.00695006	0.0053082	0.0052505	0.00770067
GO:0006184	0.0601605	0.063511	0.0605677	0.0586926	0.120368
GO:0006200	0.00524042	0.00405921	0.00797213	0.00769008	0.0103976
GO:0006260	0.00324336	0	0.00648672	0.00638844	0.00643758
GO:0006281	0.00316167	0.00496044	0.00822595	0.00805594	0.00626217
GO:0006289	0.00409361	0.00818722	0	0	0.008119
GO:0006325	0.00251586	0	0.00503173	0.00497985	0.00500579
GO:0006351	0.00765443	0.00957294	0.0139212	0.013347	0.0151104
GO:0006355	0.0073119	0.00711387	0.013642	0.013016	0.0144281
GO:0006357	0.00957252	0.0088367	0.023071	0.020618	0.018053
GO:0006366	0.00494138	0.00553718	0.00816892	0.00769887	0.00980344
GO:0006367	0.00355587	0.00239566	0.00769322	0.0075247	0.00703229
GO:0006368	0.00365944	0.00731888	0	0	0.00726426
GO:0006406	0.00704295	0.00564692	0.0147013	0.0142318	0.0138604
GO:0006412	0.0107773	0.0120468	0.0151917	0.0147649	0.0214465
GO:0006413	0.00962432	0.00819834	0.0142295	0.0137253	0.019149
GO:0006414	0.0100397	0.0133385	0.00994994	0.0100967	0.0200125
GO:0006415	0.00736274	0.00868076	0.010811	0.0108197	0.0147462
GO:0006457	0.00909062	0.00896418	0.015349	0.0146378	0.0179689
GO:0006461	0.00317793	0	0.00635587	0.00627332	0.0063146
GO:0006464	0.00930082	0.00465041	0.0199119	0.0188284	0.0180624
GO:0006468	0.0491857	0.0455666	0.0535449	0.0513319	0.0982848
GO:0006470	0.00277393	0	0.00554786	0.0054522	0.00550003
GO:0006508	0.0019797	0.00259203	0.00345604	0.00342794	0.0039433
GO:0006511	0.00298328	0	0.00596656	0.00585607	0.00591132
GO:0006614	0.0133182	0.0155523	0.0191531	0.0189287	0.0266527
GO:0006629	0.00934447	0	0.0186889	0.0177862	0.0182372
GO:0006644	0.0760129	0.0848151	0.0694614	0.0673019	0.152892
GO:0006661	0.00920768	0.00585607	0.0174594	0.0166184	0.0180483
GO:0006665	0.00947149	0.00947149	0.0144679	0.0136006	0.0187737
GO:0006766	0.0093238	0	0.0186476	0.0175351	0.018091
GO:0006767	0.00703589	0	0.0140718	0.013132	0.0136019
GO:0006805	0.0202031	0.0179863	0.0254167	0.0243063	0.0402488
GO:0006810	0.00633749	0.00712273	0.0156592	0.014118	0.012016
GO:0006811	0.00841968	0.00957816	0.0115517	0.0112063	0.0167632
GO:0006915	0.00577255	0.00700135	0.0124772	0.0114608	0.0113141
GO:0006919	0.00277393	0	0.00554786	0.0054522	0.00550003
GO:0006928	0.0027028	0	0.0054056	0.00533718	0.00537139
GO:0006935	0	0	0	0	0
GO:0006936	0.00394199	0.00439205	0.0087841	0.00858617	0.00779025
GO:0006954	0.00527046	0.00402538	0.0114193	0.0110748	0.0103817
GO:0006955	0.0102909	0.00940966	0.0191395	0.0176688	0.020172
GO:0006968	0.0285083	0.0309338	0.0293026	0.028979	0.0570154
GO:0006974	0.00567255	0.00252982	0.0111873	0.0108726	0.0111976
GO:0006977	0.00729663	0.00805076	0.0116534	0.0113813	0.0145138
GO:0006987	0.00247053	0	0.00494106	0.00486504	0.00490305
GO:0007010	0.00316228	0	0.00632456	0.00620054	0.00626256
GO:0007050	0.00355312	0.00355312	0.00542748	0.00537593	0.00709314
GO:0007155	0.0106535	0.00998494	0.0191507	0.0172601	0.0206612
GO:0007165	0.011609	0.0104205	0.0159928	0.0143459	0.0231794
GO:0007166	0.00497368	0.00599243	0.00625309	0.00618206	0.00993151
GO:0007173	0.0701101	0.0393743	0.112925	0.0939592	0.134646
GO:0007179	0.00489012	0.00543347	0.0106474	0.0103725	0.00967878
GO:0007186	0.00814714	0.00939587	0.011962	0.0114887	0.0162788
GO:0007204	0	0	0	0	0
GO:0007219	0	0	0	0	0
GO:0007264	0.0081084	0.00612304	0.0136119	0.0130746	0.0160413
GO:0007265	0	0	0	0	0
GO:0007267	0.00629241	0.0181786	0.014016	0.0118798	0.0129432
GO:0007268	0.010416	0.0166825	0.0151309	0.0134517	0.0210139
GO:0007275	0.0052533	0.00940603	0.0109973	0.0104414	0.0104173
GO:0007283	0.00390405	0	0.00780809	0.00766613	0.00773712
GO:0007399	0.106576	0.129036	0.0874603	0.0929206	0.213586
GO:0007411	0.00455495	0.00282486	0.00953782	0.00926139	0.00902374
GO:0007417	0.00304065	0	0.0060813	0.00596656	0.00602394
GO:0007596	0.00576016	0.0099229	0.0111998	0.00974982	0.011381
GO:0007601	0.0718546	0.0880948	0.0565014	0.0617616	0.143367
GO:0007603	0.00846515	0	0.0169303	0.0160658	0.0164979
GO:0007605	0.00397771	0	0.00795542	0.00780809	0.00788176
GO:0008017	0.00516712	0	0.0103342	0.0101355	0.0102349
GO:0008022	0.00217588	0.00435176	0.00465223	0.00461069	0.00433234
GO:0008083	0.0112938	0.0151757	0.0177577	0.0171273	0.0224049
GO:0008134	0.00614759	0.0030738	0.0115693	0.0110805	0.0121178
GO:0008152	0.00674473	0.00501949	0.0153348	0.0147027	0.0131825
GO:0008270	0.123605	0.142405	0.106773	0.111484	0.247365
GO:0008283	0.00723679	0.00953668	0.0126182	0.0118311	0.0143101
GO:0008284	0.00930166	0.0129355	0.0224674	0.019641	0.0179147
GO:0008285	0.00672128	0.00336925	0.0129957	0.0124225	0.0132126
GO:0008286	0.00648136	0.00608005	0.0124334	0.0120079	0.0128228
GO:0008380	0.00694348	0.00920008	0.00890794	0.00866959	0.0138592
GO:0008543	0.0625056	0.0311792	0.0971219	0.0840924	0.121221
GO:0009615	0.00540451	0.00923735	0.010501	0.0100984	0.0107102
GO:0009653	0.00326834	0	0.00653668	0.00645497	0.00649583
GO:0010467	0.0150839	0.020834	0.0132735	0.0133976	0.0300265
GO:0010628	0.00205343	0	0.00410685	0.0040542	0.00408053
GO:0010923	0.0135401	0.0175119	0.0168655	0.0167012	0.0268924
GO:0016032	0.0101867	0.0107859	0.01066	0.0103479	0.0203777
GO:0016070	0.00822941	0.0106295	0.0093848	0.00920059	0.0164726
GO:0016071	0.0120218	0.0146755	0.0118176	0.0116236	0.0240418
GO:0016477	0	0	0	0	0
GO:0016567	0.00436979	0.00257096	0.00771287	0.00743879	0.00862925
GO:0018108	0.00556265	0.00427335	0.0113956	0.0111144	0.0109897
GO:0018279	0.013029	0.00851936	0.024626	0.022733	0.0253066
GO:0019058	0.00864721	0.0130917	0.0146656	0.0144232	0.0173927
GO:0019083	0.0029454	0.00692251	0.00514191	0.00517378	0.00579443
GO:0019221	0.00597681	0.0108125	0.014127	0.0132999	0.0117347
GO:0019886	0	0	0	0	0
GO:0019899	0.00715889	0.00799075	0.010884	0.0103243	0.0142823
GO:0019901	0.00511217	0.00276149	0.00984435	0.00946292	0.0100632
GO:0019904	0	0	0	0	0
GO:0022617	0.010512	0.0108684	0.0149938	0.014635	0.0209869
GO:0022904	0.00740741	0.0117706	0.0166048	0.0159574	0.014529
GO:0030168	0.00320707	0.00172802	0.00590231	0.00577474	0.00635897
GO:0030198	0.00418567	0.00371486	0.00702701	0.00697548	0.00839168
GO:0030203	0.0560827	0.0627353	0.0565001	0.0539178	0.112629
GO:0030308	0.00326382	0	0.00652765	0.00644061	0.00648413
GO:0030335	0.011058	0.00684476	0.0181612	0.0172499	0.0218039
GO:0030574	0.00604807	0.00846554	0.00791879	0.00787654	0.0120864
GO:0030968	0	0	0	0	0
GO:0031145	0.0027379	0	0.00547581	0.0054056	0.00544071
GO:0031295	0.00259203	0	0.00518406	0.00510045	0.00514226
GO:0031625	0.00182972	0	0.00365944	0.00363192	0.00364568
GO:0032403	0	0	0	0	0
GO:0032481	0	0	0	0	0
GO:0034134	0	0	0	0	0
GO:0034138	0.0020271	0	0.0040542	0.00400288	0.00402854
GO:0034142	0.00371918	0	0.00743836	0.00730442	0.00737137
GO:0034146	0	0	0	0	0
GO:0034162	0.00229151	0	0.00458301	0.00451754	0.00455028
GO:0034166	0	0	0	0	0
GO:0034220	0.00597612	0.00576879	0.013514	0.01282	0.0116342
GO:0034329	0.00850571	0.00978186	0.0119315	0.0114854	0.0169074
GO:0034641	0.0091509	0.0112443	0.0252281	0.0214354	0.0168125
GO:0035335	0.0040542	0.0060813	0.0060813	0.00596656	0.00803192
GO:0035556	0.00818275	0.0103812	0.012601	0.0121999	0.016331
GO:0035666	0	0	0	0	0
GO:0038095	0.0549682	0.0308962	0.0830781	0.0706995	0.106453
GO:0038096	0.00317793	0	0.00635587	0.00627332	0.0063146
GO:0038123	0	0	0	0	0
GO:0038124	0.00301169	0	0.00602339	0.00593855	0.00598097
GO:0042393	0	0	0	0	0
GO:0042590	0.00384297	0	0.00768594	0.00754953	0.0076177
GO:0042802	0.0071109	0.0066023	0.011359	0.0106084	0.0140654
GO:0042803	0.11952	0.110568	0.12987	0.121558	0.23885
GO:0042826	0	0	0	0	0
GO:0042981	0.00251586	0	0.00503173	0.00497985	0.00500579
GO:0043065	0.0074968	0.00229151	0.0140442	0.0133808	0.0146913
GO:0043066	0.00751972	0.00987654	0.0126144	0.0113153	0.0148006
GO:0043123	0.00850075	0.00866909	0.0175041	0.0162816	0.0165071
GO:0043565	0.00259702	0.0034003	0.00555266	0.00549359	0.00516641
GO:0043687	0.0142313	0.0205777	0.0140229	0.0129509	0.0286469
GO:0044212	0.00649754	0.00799075	0.00845065	0.0083527	0.0130015
GO:0044237	0.0062604	0.00989856	0.010039	0.00968832	0.0124928
GO:0044255	0.0121626	0.0184134	0.0190087	0.0158324	0.0241905
GO:0044267	0.0108539	0.0318593	0.0320083	0.0282256	0.0222423
GO:0044281	0.0112714	0.0137887	0.015792	0.0128566	0.0225238
GO:0044325	0.00556516	0	0.0111303	0.0106619	0.0108959
GO:0044822	0.00551287	0.0097565	0.00879115	0.007757	0.0109945
GO:0045087	0.0266689	0.0301263	0.0319774	0.0287431	0.0532773
GO:0045892	0.00822183	0.0145264	0.0217696	0.0181675	0.015411
GO:0045893	0.004915	0.005946	0.0100701	0.00886245	0.00956674
GO:0045944	0.00549252	0.00714515	0.00987245	0.00888534	0.0108872
GO:0046474	0.0496073	0.0517494	0.052597	0.04909	0.0992404
GO:0046777	0.0542416	0.0285718	0.0801113	0.0670627	0.10515
GO:0046982	0.00591618	0.0124181	0.0113956	0.0109326	0.0116963
GO:0047485	0	0	0	0	0
GO:0048011	0.0764617	0.0682354	0.0921002	0.0837351	0.15185
GO:0048015	0.00598609	0.00632456	0.00823273	0.0080619	0.0119508
GO:0050776	0.00597522	0.00744323	0.00866603	0.00854762	0.011919
GO:0050796	0.00334633	0	0.00669265	0.00658808	0.00664037
GO:0050821	0	0	0	0	0
GO:0050852	0.00374201	0	0.00748403	0.00737711	0.00743057
GO:0050900	0.00415794	0.00706269	0.00487925	0.0048468	0.00827479
GO:0051056	0.00778499	0.00772579	0.0138535	0.0132109	0.015386
GO:0051082	0.00464467	0	0.00928934	0.00911407	0.00920172
GO:0051091	0.00235991	0	0.00471982	0.00465041	0.00468511
GO:0051092	0.00386672	0.00310027	0.00858427	0.00841575	0.00765386
GO:0051260	0.00506775	0.0081084	0.00928934	0.00911407	0.0100399
GO:0051403	0	0	0	0	0
GO:0051436	0.0038337	0.00669265	0.00501949	0.00494106	0.0076075
GO:0051437	0.00620054	0.00620054	0.00759408	0.00753939	0.0123899
GO:0051439	0.00219603	0.00439205	0	0	0.00436197
GO:0055085	0.0340698	0.0319424	0.0369083	0.0350056	0.0680568
GO:0055086	0.0023252	0	0.00465041	0.00458301	0.00461671
GO:0055114	0.00715522	0.0136051	0.016564	0.0159338	0.0140422
GO:0060333	0.00298176	0	0.00596353	0.0058908	0.00592717
GO:0060337	0.0049191	0	0.0098382	0.00932336	0.00958079
GO:0061024	0.0015851	0	0.0031702	0.00314654	0.00315837
GO:0070374	0.00457779	0.0112775	0.0108863	0.0106079	0.00899577
GO:0071456	0	0	0	0	0
GO:0090090	0	0	0	0	0
GO:0097190	0.00250679	0.00409356	0.00409356	0.0040542	0.00498947
