# Supplementary material for: Large-scale identification of human protein function using topological features of interaction network
Source: Sci Rep. 2016 Nov 16;6:37179. doi: 10.1038/srep37179 (PMC5111120; doi:10.1038/srep37179)
Supplement: Supplementary Information [file srep37179-s5.xls]

## Sheet: Sheet1
GO	Dataset	Acc	Sen	Spe	Pre	Mcc
GO:0000082	1	0.993902	1	0.987805	0.987952	0.987878
GO:0000086	2	0.992857	1	0.985714	0.985915	0.985815
GO:0000122	3	0.985849	0.990566	0.981132	0.981308	0.971741
GO:0000184	4	0.94186	0.895349	0.988372	0.987179	0.887569
GO:0000187	5	1	1	1	1	1
GO:0000209	6	1	1	1	1	1
GO:0000278	7	0.925781	0.921875	0.929688	0.929134	0.851588
GO:0000287	8	0.989583	1	0.979167	0.979592	0.979379
GO:0000398	9	0.954082	0.94898	0.959184	0.958763	0.908211
GO:0001501	10	1	1	1	1	1
GO:0001523	11	0.979167	1	0.958333	0.96	0.959166
GO:0001649	12	0.986842	1	0.973684	0.974359	0.974022
GO:0001666	13	1	1	1	1	1
GO:0001934	14	1	1	1	1	1
GO:0002020	15	1	1	1	1	1
GO:0002224	16	1	1	1	1	1
GO:0002474	17	0.992063	0.984127	1	1	0.984251
GO:0002479	18	1	1	1	1	1
GO:0002576	19	1	1	1	1	1
GO:0002755	20	0.991228	1	0.982456	0.982759	0.982607
GO:0002756	21	0.991071	1	0.982143	0.982456	0.982299
GO:0003677	22	0.944444	0.969697	0.919192	0.923077	0.890025
GO:0003682	23	1	1	1	1	1
GO:0003700	24	0.942708	0.958333	0.927083	0.929293	0.885849
GO:0003713	25	1	1	1	1	1
GO:0003714	26	1	1	1	1	1
GO:0003723	27	0.866337	0.871287	0.861386	0.862745	0.732709
GO:0003779	28	1	1	1	1	1
GO:0003924	29	0.954545	0.963636	0.945455	0.946429	0.909241
GO:0004672	30	1	1	1	1	1
GO:0004674	31	0.852632	0.778947	0.926316	0.91358	0.713048
GO:0004842	32	0.994048	1	0.988095	0.988235	0.988165
GO:0004843	33	1	1	1	1	1
GO:0004871	34	0.991228	1	0.982456	0.982759	0.982607
GO:0004872	35	0.988889	1	0.977778	0.978261	0.978019
GO:0004888	36	1	1	1	1	1
GO:0004930	37	0.972222	1	0.944444	0.947368	0.945905
GO:0005102	38	0.860656	0.918033	0.803279	0.823529	0.726108
GO:0005200	39	1	1	1	1	1
GO:0005215	40	1	1	1	1	1
GO:0005509	41	1	1	1	1	1
GO:0005524	42	0.830986	0.830986	0.830986	0.830986	0.661972
GO:0005525	43	0.976744	1	0.953488	0.955556	0.954521
GO:0005975	44	0.925	0.966667	0.883333	0.892308	0.852967
GO:0006006	45	1	1	1	1	1
GO:0006112	46	0.99	1	0.98	0.980392	0.980196
GO:0006184	47	0.944444	0.933333	0.955556	0.954545	0.889108
GO:0006200	48	0.967742	0.983871	0.951613	0.953125	0.935971
GO:0006260	49	1	1	1	1	1
GO:0006281	50	1	1	1	1	1
GO:0006289	51	1	1	1	1	1
GO:0006325	52	1	1	1	1	1
GO:0006351	53	0.991071	1	0.982143	0.982456	0.982299
GO:0006355	54	0.993151	1	0.986301	0.986486	0.986394
GO:0006357	55	0.986667	1	0.973333	0.974026	0.97368
GO:0006366	56	0.936893	0.951456	0.92233	0.924528	0.874157
GO:0006367	57	0.979381	0.989691	0.969072	0.969697	0.958967
GO:0006368	58	1	1	1	1	1
GO:0006406	59	0.98913	1	0.978261	0.978723	0.978492
GO:0006412	60	0.954545	0.987013	0.922078	0.926829	0.911014
GO:0006413	61	0.965517	0.942529	0.988506	0.987952	0.93202
GO:0006414	62	0.942857	0.9	0.985714	0.984375	0.888986
GO:0006415	63	0.977941	0.970588	0.985294	0.985075	0.955986
GO:0006457	64	1	1	1	1	1
GO:0006461	65	0.990196	1	0.980392	0.980769	0.980581
GO:0006464	66	1	1	1	1	1
GO:0006468	67	0.936364	0.954545	0.918182	0.921053	0.873305
GO:0006470	68	1	1	1	1	1
GO:0006508	69	1	1	1	1	1
GO:0006511	70	1	1	1	1	1
GO:0006614	71	0.950617	0.950617	0.950617	0.950617	0.901235
GO:0006629	72	1	1	1	1	1
GO:0006644	73	0.8	0.857143	0.742857	0.769231	0.603957
GO:0006661	74	1	1	1	1	1
GO:0006665	75	0.972222	1	0.944444	0.947368	0.945905
GO:0006766	76	0.981481	1	0.962963	0.964286	0.963624
GO:0006767	77	1	1	1	1	1
GO:0006805	78	0.907407	0.925926	0.888889	0.892857	0.815374
GO:0006810	79	0.985714	1	0.971429	0.972222	0.971825
GO:0006811	80	0.9375	0.9375	0.9375	0.9375	0.875
GO:0006915	81	0.927966	0.957627	0.898305	0.904	0.857442
GO:0006919	82	0.988372	1	0.976744	0.977273	0.977008
GO:0006928	83	1	1	1	1	1
GO:0006935	84	1	1	1	1	1
GO:0006936	85	1	1	1	1	1
GO:0006954	86	1	1	1	1	1
GO:0006955	87	0.989796	1	0.979592	0.98	0.979796
GO:0006968	88	0.96	0.96	0.96	0.96	0.92
GO:0006974	89	1	1	1	1	1
GO:0006977	90	0.989362	0.978723	1	1	0.978945
GO:0006987	91	1	1	1	1	1
GO:0007010	92	1	1	1	1	1
GO:0007050	93	1	1	1	1	1
GO:0007155	94	0.854167	0.833333	0.875	0.869565	0.708949
GO:0007165	95	0.890756	0.882353	0.89916	0.897436	0.781623
GO:0007166	96	1	1	1	1	1
GO:0007173	97	0.944444	0.955556	0.933333	0.934783	0.889108
GO:0007179	98	1	1	1	1	1
GO:0007186	99	1	1	1	1	1
GO:0007204	100	1	1	1	1	1
GO:0007219	101	1	1	1	1	1
GO:0007264	102	1	1	1	1	1
GO:0007265	103	1	1	1	1	1
GO:0007267	104	0.923077	0.923077	0.923077	0.923077	0.846154
GO:0007268	105	0.978261	0.971014	0.985507	0.985294	0.956622
GO:0007275	106	0.988095	1	0.97619	0.976744	0.976467
GO:0007283	107	1	1	1	1	1
GO:0007399	108	0.844444	0.888889	0.8	0.816327	0.691627
GO:0007411	109	0.982955	1	0.965909	0.967033	0.966471
GO:0007417	110	1	1	1	1	1
GO:0007596	111	0.953271	0.971963	0.934579	0.936937	0.907176
GO:0007601	112	0.788462	0.730769	0.846154	0.826087	0.580802
GO:0007603	113	0.984375	1	0.96875	0.969697	0.969223
GO:0007605	114	1	1	1	1	1
GO:0008017	115	1	1	1	1	1
GO:0008022	116	1	1	1	1	1
GO:0008083	117	0.956522	0.956522	0.956522	0.956522	0.913043
GO:0008134	118	0.977778	1	0.955556	0.957447	0.956501
GO:0008152	119	0.982143	1	0.964286	0.965517	0.964901
GO:0008270	120	0.777778	0.793651	0.761905	0.769231	0.555836
GO:0008283	121	0.973333	0.986667	0.96	0.961039	0.947003
GO:0008284	122	0.952703	0.945946	0.959459	0.958904	0.905488
GO:0008285	123	0.987013	1	0.974026	0.974684	0.974355
GO:0008286	124	1	1	1	1	1
GO:0008380	125	0.956989	0.978495	0.935484	0.938144	0.914825
GO:0008543	126	0.948718	0.935897	0.961538	0.960526	0.897731
GO:0009615	127	1	1	1	1	1
GO:0009653	128	1	1	1	1	1
GO:0010467	129	0.887821	0.897436	0.878205	0.880503	0.775784
GO:0010628	130	1	1	1	1	1
GO:0010923	131	0.977273	0.954545	1	1	0.955533
GO:0016032	132	0.873239	0.809859	0.93662	0.927419	0.752549
GO:0016070	133	0.926923	0.892308	0.961538	0.958678	0.8559
GO:0016071	134	0.92623	0.885246	0.967213	0.964286	0.855337
GO:0016477	135	1	1	1	1	1
GO:0016567	136	1	1	1	1	1
GO:0018108	137	0.979167	1	0.958333	0.96	0.959166
GO:0018279	138	0.969697	0.969697	0.969697	0.969697	0.939394
GO:0019058	139	0.914773	0.863636	0.965909	0.962025	0.833918
GO:0019083	140	0.984615	0.969231	1	1	0.96969
GO:0019221	141	0.953947	0.947368	0.960526	0.96	0.907973
GO:0019886	142	0.988636	1	0.977273	0.977778	0.977525
GO:0019899	143	0.960396	1	0.920792	0.926606	0.923694
GO:0019901	144	0.972222	1	0.944444	0.947368	0.945905
GO:0019904	145	1	1	1	1	1
GO:0022617	146	0.989362	0.978723	1	1	0.978945
GO:0022904	147	1	1	1	1	1
GO:0030168	148	1	1	1	1	1
GO:0030198	149	0.992537	1	0.985075	0.985294	0.985184
GO:0030203	150	0.75	0.727273	0.772727	0.761905	0.500517
GO:0030308	151	1	1	1	1	1
GO:0030335	152	0.988636	1	0.977273	0.977778	0.977525
GO:0030574	153	0.983871	1	0.967742	0.96875	0.968246
GO:0030968	154	1	1	1	1	1
GO:0031145	155	0.991379	0.982759	1	1	0.982905
GO:0031295	156	1	1	1	1	1
GO:0031625	157	1	1	1	1	1
GO:0032403	158	1	1	1	1	1
GO:0032481	159	1	1	1	1	1
GO:0034134	160	0.990741	1	0.981481	0.981818	0.98165
GO:0034138	161	1	1	1	1	1
GO:0034142	162	0.992424	1	0.984848	0.985075	0.984962
GO:0034146	163	0.990385	1	0.980769	0.981132	0.980951
GO:0034162	164	1	1	1	1	1
GO:0034166	165	0.990385	1	0.980769	0.981132	0.980951
GO:0034220	166	0.986111	1	0.972222	0.972973	0.972598
GO:0034329	167	0.987805	0.97561	1	1	0.9759
GO:0034641	168	0.985075	1	0.970149	0.971014	0.970582
GO:0035335	169	1	1	1	1	1
GO:0035556	170	1	1	1	1	1
GO:0035666	171	0.991071	1	0.982143	0.982456	0.982299
GO:0038095	172	0.989247	0.989247	0.989247	0.989247	0.978495
GO:0038096	173	1	1	1	1	1
GO:0038123	174	0.990741	1	0.981481	0.981818	0.98165
GO:0038124	175	0.990741	1	0.981481	0.981818	0.98165
GO:0042393	176	1	1	1	1	1
GO:0042590	177	1	1	1	1	1
GO:0042802	178	0.930328	0.967213	0.893443	0.900763	0.863007
GO:0042803	179	0.734043	0.723404	0.744681	0.73913	0.468191
GO:0042826	180	1	1	1	1	1
GO:0042981	181	1	1	1	1	1
GO:0043065	182	0.988095	1	0.97619	0.976744	0.976467
GO:0043066	183	0.933036	0.982143	0.883929	0.894309	0.870279
GO:0043123	184	0.986301	1	0.972603	0.973333	0.972968
GO:0043565	185	1	1	1	1	1
GO:0043687	186	0.94186	0.930233	0.953488	0.952381	0.88396
GO:0044212	187	0.985294	1	0.970588	0.971429	0.971008
GO:0044237	188	1	1	1	1	1
GO:0044255	189	0.931373	0.921569	0.941176	0.94	0.862911
GO:0044267	190	0.851449	0.811594	0.891304	0.88189	0.705142
GO:0044281	191	0.788618	0.780488	0.796748	0.793388	0.577312
GO:0044325	192	1	1	1	1	1
GO:0044822	193	0.838983	0.79661	0.881356	0.87037	0.680414
GO:0045087	194	0.908759	0.927007	0.890511	0.894366	0.818063
GO:0045892	195	0.979167	1	0.958333	0.96	0.959166
GO:0045893	196	0.961905	0.980952	0.942857	0.944954	0.924481
GO:0045944	197	0.942623	0.92623	0.959016	0.957627	0.885722
GO:0046474	198	0.775	0.8	0.75	0.761905	0.550689
GO:0046777	199	1	1	1	1	1
GO:0046982	200	1	1	1	1	1
GO:0047485	201	1	1	1	1	1
GO:0048011	202	0.845455	0.836364	0.854545	0.851852	0.691023
GO:0048015	203	1	1	1	1	1
GO:0050776	204	0.969697	0.939394	1	1	0.941124
GO:0050796	205	1	1	1	1	1
GO:0050821	206	1	1	1	1	1
GO:0050852	207	1	1	1	1	1
GO:0050900	208	0.990385	1	0.980769	0.981132	0.980951
GO:0051056	209	0.976744	0.976744	0.976744	0.976744	0.953488
GO:0051082	210	1	1	1	1	1
GO:0051091	211	1	1	1	1	1
GO:0051092	212	1	1	1	1	1
GO:0051260	213	1	1	1	1	1
GO:0051403	214	1	1	1	1	1
GO:0051436	215	1	1	1	1	1
GO:0051437	216	1	1	1	1	1
GO:0051439	217	0.990909	0.981818	1	1	0.981981
GO:0055085	218	0.838235	0.838235	0.838235	0.838235	0.676471
GO:0055086	219	1	1	1	1	1
GO:0055114	220	0.984848	1	0.969697	0.970588	0.970143
GO:0060333	221	0.954545	0.977273	0.931818	0.934783	0.910032
GO:0060337	222	0.972222	1	0.944444	0.947368	0.945905
GO:0061024	223	0.992424	1	0.984848	0.985075	0.984962
GO:0070374	224	1	1	1	1	1
GO:0071456	225	1	1	1	1	1
GO:0090090	226	1	1	1	1	1
GO:0097190	227	0.992424	1	0.984848	0.985075	0.984962
