# Supplementary material for: Large-scale identification of human protein function using topological features of interaction network
Source: Sci Rep. 2016 Nov 16;6:37179. doi: 10.1038/srep37179 (PMC5111120; doi:10.1038/srep37179)
Supplement: Supplementary Information [file srep37179-s6.xls]

## Sheet: DSD
GO	Acc	Sen	Spe	Pre	Mcc
GO:0000082	0.889313	0.870229	0.908397	0.904762	0.779194
GO:0000086	0.775194	0.75969	0.790698	0.784	0.550652
GO:0000122	0.828671	0.804196	0.853147	0.845588	0.658132
GO:0000184	0.946903	0.946903	0.946903	0.946903	0.893805
GO:0000187	0.891667	0.883333	0.9	0.898305	0.783442
GO:0000209	0.919192	0.909091	0.929293	0.927835	0.838555
GO:0000278	0.848837	0.832041	0.865633	0.860963	0.698068
GO:0000287	0.710526	0.671053	0.75	0.728571	0.422371
GO:0000398	0.96129	0.96129	0.96129	0.96129	0.922581
GO:0001501	0.72	0.68	0.76	0.73913	0.441415
GO:0001523	0.769231	0.769231	0.769231	0.769231	0.538462
GO:0001649	0.76	0.76	0.76	0.76	0.52
GO:0001666	0.759615	0.730769	0.788462	0.77551	0.520097
GO:0001934	0.836207	0.810345	0.862069	0.854545	0.673315
GO:0002020	0.78	0.74	0.82	0.804348	0.561801
GO:0002224	0.883495	0.864078	0.902913	0.89899	0.767569
GO:0002474	0.915888	0.88785	0.943925	0.940594	0.833087
GO:0002479	0.883333	0.788889	0.977778	0.972603	0.780721
GO:0002576	0.891026	0.871795	0.910256	0.906667	0.78263
GO:0002755	0.952703	0.945946	0.959459	0.958904	0.905488
GO:0002756	0.941558	0.948052	0.935065	0.935897	0.883191
GO:0003677	0.845541	0.834395	0.856688	0.85342	0.691255
GO:0003682	0.774725	0.791209	0.758242	0.765957	0.549749
GO:0003700	0.854412	0.802941	0.905882	0.895082	0.712609
GO:0003713	0.868263	0.898204	0.838323	0.847458	0.737851
GO:0003714	0.832031	0.820312	0.84375	0.84	0.664245
GO:0003723	0.82199	0.790576	0.853403	0.843575	0.645254
GO:0003779	0.818841	0.797101	0.84058	0.833333	0.638285
GO:0003924	0.767327	0.762376	0.772277	0.77	0.53468
GO:0004672	0.810484	0.822581	0.798387	0.80315	0.62115
GO:0004674	0.855263	0.826316	0.884211	0.877095	0.71172
GO:0004842	0.908805	0.880503	0.937107	0.933333	0.818923
GO:0004843	0.855932	0.915254	0.79661	0.818182	0.716928
GO:0004871	0.712264	0.660377	0.764151	0.736842	0.426833
GO:0004872	0.726923	0.707692	0.746154	0.736	0.454182
GO:0004888	0.825	0.85	0.8	0.809524	0.650814
GO:0004930	0.771739	0.782609	0.76087	0.765957	0.543607
GO:0005102	0.76087	0.826087	0.695652	0.730769	0.526235
GO:0005200	0.798246	0.842105	0.754386	0.774194	0.598799
GO:0005215	0.714286	0.732143	0.696429	0.706897	0.428845
GO:0005509	0.697674	0.713178	0.682171	0.691729	0.395539
GO:0005524	0.736264	0.741758	0.730769	0.733696	0.472556
GO:0005525	0.789474	0.815789	0.763158	0.775	0.579751
GO:0005975	0.684091	0.75	0.618182	0.662651	0.371423
GO:0006006	0.809211	0.815789	0.802632	0.805195	0.618475
GO:0006112	0.791209	0.747253	0.835165	0.819277	0.584681
GO:0006184	0.804878	0.792683	0.817073	0.8125	0.609938
GO:0006200	0.747899	0.747899	0.747899	0.747899	0.495798
GO:0006260	0.884615	0.784615	0.984615	0.980769	0.785093
GO:0006281	0.902941	0.864706	0.941176	0.936306	0.808249
GO:0006289	0.949153	0.915254	0.983051	0.981818	0.900377
GO:0006325	0.864583	0.854167	0.875	0.87234	0.729325
GO:0006351	0.848837	0.77907	0.918605	0.905405	0.704567
GO:0006355	0.815152	0.787879	0.842424	0.833333	0.631243
GO:0006357	0.820359	0.808383	0.832335	0.828221	0.640902
GO:0006366	0.893993	0.915194	0.872792	0.877966	0.788695
GO:0006367	0.9375	0.926136	0.948864	0.947674	0.875226
GO:0006368	0.939394	0.939394	0.939394	0.939394	0.878788
GO:0006406	0.883929	0.875	0.892857	0.890909	0.76798
GO:0006412	0.866667	0.904762	0.828571	0.840708	0.735471
GO:0006413	0.965217	0.947826	0.982609	0.981982	0.930998
GO:0006414	0.960227	0.965909	0.954545	0.955056	0.920514
GO:0006415	0.964706	0.952941	0.976471	0.975904	0.929669
GO:0006457	0.801282	0.730769	0.871795	0.850746	0.608647
GO:0006461	0.75	0.828947	0.671053	0.715909	0.506352
GO:0006464	0.735294	0.705882	0.764706	0.75	0.471405
GO:0006468	0.814394	0.806818	0.82197	0.819231	0.62886
GO:0006470	0.754386	0.684211	0.824561	0.795918	0.513858
GO:0006508	0.745902	0.598361	0.893443	0.848837	0.514723
GO:0006511	0.981132	0.962264	1	1	0.96295
GO:0006614	0.92381	0.885714	0.961905	0.958763	0.85009
GO:0006629	0.711538	0.75	0.673077	0.696429	0.424334
GO:0006644	0.724	0.696	0.752	0.737288	0.448704
GO:0006661	0.740741	0.759259	0.722222	0.732143	0.481812
GO:0006665	0.735294	0.745098	0.72549	0.730769	0.470679
GO:0006766	0.688406	0.666667	0.710145	0.69697	0.377168
GO:0006767	0.753731	0.746269	0.761194	0.757576	0.507519
GO:0006805	0.72381	0.761905	0.685714	0.707965	0.448924
GO:0006810	0.751724	0.710345	0.793103	0.774436	0.505181
GO:0006811	0.753425	0.726027	0.780822	0.768116	0.507612
GO:0006915	0.811808	0.782288	0.841328	0.831373	0.624706
GO:0006919	0.754386	0.736842	0.77193	0.763636	0.509085
GO:0006928	0.782051	0.846154	0.717949	0.75	0.568796
GO:0006935	0.869565	0.855072	0.884058	0.880597	0.739441
GO:0006936	0.784722	0.763889	0.805556	0.797101	0.569939
GO:0006954	0.783333	0.816667	0.75	0.765625	0.56793
GO:0006955	0.765625	0.69375	0.8375	0.810219	0.536825
GO:0006968	0.823529	0.823529	0.823529	0.823529	0.647059
GO:0006974	0.82	0.816	0.824	0.822581	0.64002
GO:0006977	0.933333	0.933333	0.933333	0.933333	0.866667
GO:0006987	0.671875	0.65625	0.6875	0.677419	0.343918
GO:0007010	0.86	0.84	0.88	0.875	0.720577
GO:0007050	0.764045	0.752809	0.775281	0.770115	0.528223
GO:0007155	0.768987	0.670886	0.867089	0.834646	0.548638
GO:0007165	0.758902	0.728487	0.789318	0.775671	0.518765
GO:0007166	0.809322	0.805085	0.813559	0.811966	0.618666
GO:0007173	0.83526	0.849711	0.820809	0.825843	0.6708
GO:0007179	0.845361	0.835052	0.85567	0.852632	0.690869
GO:0007186	0.817935	0.804348	0.831522	0.826816	0.636104
GO:0007204	0.867925	0.867925	0.867925	0.867925	0.735849
GO:0007219	0.839506	0.839506	0.839506	0.839506	0.679012
GO:0007264	0.818182	0.776224	0.86014	0.847328	0.638616
GO:0007265	0.894231	0.923077	0.865385	0.872727	0.789777
GO:0007267	0.769634	0.774869	0.764398	0.766839	0.539297
GO:0007268	0.792517	0.738095	0.846939	0.828244	0.588531
GO:0007275	0.713675	0.717949	0.709402	0.711864	0.427366
GO:0007283	0.694444	0.555556	0.833333	0.769231	0.40482
GO:0007399	0.681208	0.671141	0.691275	0.684932	0.36249
GO:0007411	0.82839	0.834746	0.822034	0.824268	0.656833
GO:0007417	0.701923	0.788462	0.615385	0.672131	0.410034
GO:0007596	0.767857	0.738095	0.797619	0.78481	0.536666
GO:0007601	0.698925	0.688172	0.709677	0.703297	0.397941
GO:0007603	0.740506	0.670886	0.810127	0.779412	0.485744
GO:0007605	0.679245	0.528302	0.830189	0.756757	0.376035
GO:0008017	0.862745	0.882353	0.843137	0.849057	0.726049
GO:0008022	0.788288	0.801802	0.774775	0.780702	0.576787
GO:0008083	0.839286	0.875	0.803571	0.816667	0.680309
GO:0008134	0.869048	0.839286	0.89881	0.892405	0.739406
GO:0008152	0.690476	0.603175	0.777778	0.730769	0.386896
GO:0008270	0.689441	0.695652	0.68323	0.687117	0.378911
GO:0008283	0.722477	0.633028	0.811927	0.77095	0.45225
GO:0008284	0.746696	0.669604	0.823789	0.791667	0.499363
GO:0008285	0.739726	0.739726	0.739726	0.739726	0.479452
GO:0008286	0.813043	0.8	0.826087	0.821429	0.6263
GO:0008380	0.947368	0.947368	0.947368	0.947368	0.894737
GO:0008543	0.863014	0.849315	0.876712	0.873239	0.7263
GO:0009615	0.679348	0.695652	0.663043	0.673684	0.358887
GO:0009653	0.664557	0.64557	0.683544	0.671053	0.329351
GO:0010467	0.89302	0.883156	0.902883	0.900929	0.786192
GO:0010628	0.727273	0.779221	0.675325	0.705882	0.457019
GO:0010923	0.95	0.9	1	1	0.904534
GO:0016032	0.82483	0.823129	0.826531	0.825939	0.649664
GO:0016070	0.94958	0.945378	0.953782	0.95339	0.899191
GO:0016071	0.939535	0.911628	0.967442	0.965517	0.880442
GO:0016477	0.728571	0.757143	0.7	0.716216	0.457891
GO:0016567	0.869919	0.845528	0.894309	0.888889	0.740719
GO:0018108	0.925676	0.864865	0.986486	0.984615	0.857719
GO:0018279	0.716867	0.650602	0.783133	0.75	0.437595
GO:0019058	0.921739	0.895652	0.947826	0.944954	0.844629
GO:0019083	0.981707	0.963415	1	1	0.96406
GO:0019221	0.757732	0.726804	0.78866	0.774725	0.516453
GO:0019886	0.80814	0.732558	0.883721	0.863014	0.623443
GO:0019899	0.717391	0.73913	0.695652	0.708333	0.435194
GO:0019901	0.76738	0.73262	0.802139	0.787356	0.536056
GO:0019904	0.795775	0.732394	0.859155	0.83871	0.59636
GO:0022617	0.907407	0.87037	0.944444	0.94	0.817059
GO:0022904	0.888889	0.877778	0.9	0.897727	0.77797
GO:0030168	0.855191	0.830601	0.879781	0.873563	0.711243
GO:0030198	0.872247	0.810573	0.933921	0.924623	0.750222
GO:0030203	0.685185	0.740741	0.62963	0.666667	0.372678
GO:0030308	0.682432	0.689189	0.675676	0.68	0.364898
GO:0030335	0.785714	0.701299	0.87013	0.84375	0.579751
GO:0030574	0.901639	0.868852	0.934426	0.929825	0.805011
GO:0030968	0.739437	0.746479	0.732394	0.736111	0.478921
GO:0031145	0.980519	0.974026	0.987013	0.986842	0.96112
GO:0031295	0.909836	0.918033	0.901639	0.903226	0.819782
GO:0031625	0.844697	0.833333	0.856061	0.852713	0.689572
GO:0032403	0.785714	0.777778	0.793651	0.790323	0.571501
GO:0032481	0.890909	0.890909	0.890909	0.890909	0.781818
GO:0034134	0.907143	0.9	0.914286	0.913043	0.814369
GO:0034138	0.935897	0.923077	0.948718	0.947368	0.872082
GO:0034142	0.909574	0.914894	0.904255	0.905263	0.819195
GO:0034146	0.914062	0.90625	0.921875	0.920635	0.828226
GO:0034162	0.905797	0.913043	0.898551	0.9	0.811679
GO:0034166	0.921875	0.890625	0.953125	0.95	0.845403
GO:0034220	0.709402	0.615385	0.803419	0.757895	0.42641
GO:0034329	0.905797	0.869565	0.942029	0.9375	0.813733
GO:0034641	0.733728	0.704142	0.763314	0.748428	0.468276
GO:0035335	0.817308	0.807692	0.826923	0.823529	0.634733
GO:0035556	0.776515	0.757576	0.795455	0.787402	0.553427
GO:0035666	0.953333	0.973333	0.933333	0.935897	0.907393
GO:0038095	0.88024	0.88024	0.88024	0.88024	0.760479
GO:0038096	0.921053	0.947368	0.894737	0.9	0.843274
GO:0038123	0.921429	0.957143	0.885714	0.893333	0.845016
GO:0038124	0.885714	0.857143	0.914286	0.909091	0.772691
GO:0042393	0.82	0.86	0.78	0.796296	0.642058
GO:0042590	0.902174	0.902174	0.902174	0.902174	0.804348
GO:0042802	0.67507	0.703081	0.647059	0.665782	0.350691
GO:0042803	0.619942	0.580925	0.65896	0.630094	0.240618
GO:0042826	0.865385	0.923077	0.807692	0.827586	0.735683
GO:0042981	0.833333	0.791667	0.875	0.863636	0.668994
GO:0043065	0.736413	0.646739	0.826087	0.788079	0.480619
GO:0043066	0.766667	0.677778	0.855556	0.824324	0.541967
GO:0043123	0.822581	0.774194	0.870968	0.857143	0.648204
GO:0043565	0.892473	0.849462	0.935484	0.929412	0.787867
GO:0043687	0.707317	0.682927	0.731707	0.717949	0.415128
GO:0044212	0.869565	0.843478	0.895652	0.889908	0.740138
GO:0044237	0.865079	0.873016	0.857143	0.859375	0.730251
GO:0044255	0.70979	0.685315	0.734266	0.720588	0.420084
GO:0044267	0.726695	0.650424	0.802966	0.7675	0.458759
GO:0044281	0.687955	0.660469	0.715441	0.698888	0.376479
GO:0044325	0.872549	0.803922	0.941176	0.931818	0.752217
GO:0044822	0.828812	0.810103	0.847521	0.841594	0.658085
GO:0045087	0.79249	0.780632	0.804348	0.799595	0.585145
GO:0045892	0.803887	0.727915	0.879859	0.858333	0.614913
GO:0045893	0.832787	0.767213	0.898361	0.883019	0.671373
GO:0045944	0.816623	0.794195	0.83905	0.831492	0.633883
GO:0046474	0.7	0.685714	0.714286	0.705882	0.400163
GO:0046777	0.845455	0.845455	0.845455	0.845455	0.690909
GO:0046982	0.706081	0.722973	0.689189	0.699346	0.412398
GO:0047485	0.820312	0.75	0.890625	0.872727	0.647055
GO:0048011	0.823194	0.798479	0.847909	0.84	0.647179
GO:0048015	0.89	0.89	0.89	0.89	0.78
GO:0050776	0.831579	0.863158	0.8	0.811881	0.664485
GO:0050796	0.849206	0.857143	0.84127	0.84375	0.698501
GO:0050821	0.705357	0.714286	0.696429	0.701754	0.41078
GO:0050852	0.891304	0.913043	0.869565	0.875	0.783349
GO:0050900	0.838384	0.838384	0.838384	0.838384	0.676768
GO:0051056	0.822727	0.781818	0.863636	0.851485	0.647626
GO:0051082	0.769231	0.692308	0.846154	0.818182	0.544949
GO:0051091	0.865672	0.835821	0.895522	0.888889	0.73265
GO:0051092	0.833333	0.794118	0.872549	0.861702	0.668727
GO:0051260	0.721154	0.653846	0.788462	0.755556	0.446371
GO:0051403	0.892157	0.862745	0.921569	0.916667	0.785674
GO:0051436	0.992063	0.984127	1	1	0.984251
GO:0051437	0.985294	0.985294	0.985294	0.985294	0.970588
GO:0051439	0.972222	0.958333	0.986111	0.985714	0.944809
GO:0055085	0.7	0.738889	0.661111	0.685567	0.401215
GO:0055086	0.727941	0.75	0.705882	0.71831	0.456327
GO:0055114	0.777174	0.717391	0.836957	0.814815	0.558353
GO:0060333	0.882716	0.82716	0.938272	0.930556	0.770201
GO:0060337	0.853333	0.84	0.866667	0.863014	0.706918
GO:0061024	0.857143	0.864662	0.849624	0.851852	0.714366
GO:0070374	0.854839	0.822581	0.887097	0.87931	0.711159
GO:0071456	0.833333	0.807018	0.859649	0.851852	0.667592
GO:0090090	0.817308	0.846154	0.788462	0.8	0.635674
GO:0097190	0.81068	0.76699	0.854369	0.840426	0.623745

## Sheet: cDSD
GO	Acc	Sen	Spe	Pre	Mcc
GO:0000082	0.885496	0.885496	0.885496	0.885496	0.770992
GO:0000086	0.755814	0.767442	0.744186	0.75	0.511766
GO:0000122	0.828671	0.793706	0.863636	0.853383	0.658956
GO:0000184	0.951327	0.929204	0.973451	0.972222	0.90354
GO:0000187	0.866667	0.866667	0.866667	0.866667	0.733333
GO:0000209	0.909091	0.909091	0.909091	0.909091	0.818182
GO:0000278	0.850129	0.844961	0.855297	0.853786	0.700296
GO:0000287	0.677632	0.644737	0.710526	0.690141	0.356034
GO:0000398	0.96129	0.96129	0.96129	0.96129	0.922581
GO:0001501	0.726667	0.733333	0.72	0.723684	0.453374
GO:0001523	0.826923	0.788462	0.865385	0.854167	0.655789
GO:0001649	0.78	0.76	0.8	0.791667	0.560449
GO:0001666	0.778846	0.711538	0.846154	0.822222	0.562815
GO:0001934	0.836207	0.827586	0.844828	0.842105	0.672514
GO:0002020	0.74	0.72	0.76	0.75	0.480384
GO:0002224	0.84466	0.84466	0.84466	0.84466	0.68932
GO:0002474	0.929907	0.88785	0.971963	0.969388	0.862871
GO:0002479	0.922222	0.911111	0.933333	0.931818	0.844653
GO:0002576	0.871795	0.897436	0.846154	0.853659	0.744569
GO:0002755	0.932432	0.959459	0.905405	0.910256	0.866131
GO:0002756	0.928571	0.948052	0.909091	0.9125	0.857794
GO:0003677	0.866242	0.863057	0.869427	0.86859	0.732499
GO:0003682	0.802198	0.78022	0.824176	0.816092	0.60498
GO:0003700	0.85	0.811765	0.888235	0.878981	0.702056
GO:0003713	0.862275	0.856287	0.868263	0.866667	0.724603
GO:0003714	0.835938	0.835938	0.835938	0.835938	0.671875
GO:0003723	0.832461	0.806283	0.858639	0.850829	0.665835
GO:0003779	0.833333	0.84058	0.826087	0.828571	0.666737
GO:0003924	0.792079	0.811881	0.772277	0.780952	0.584617
GO:0004672	0.818548	0.822581	0.814516	0.816	0.637117
GO:0004674	0.868421	0.863158	0.873684	0.87234	0.736883
GO:0004842	0.91195	0.855346	0.968553	0.964539	0.82923
GO:0004843	0.847458	0.830508	0.864407	0.859649	0.695315
GO:0004871	0.721698	0.650943	0.792453	0.758242	0.447904
GO:0004872	0.723077	0.715385	0.730769	0.726562	0.446207
GO:0004888	0.791667	0.816667	0.766667	0.777778	0.584064
GO:0004930	0.853261	0.847826	0.858696	0.857143	0.706563
GO:0005102	0.78744	0.78744	0.78744	0.78744	0.574879
GO:0005200	0.798246	0.754386	0.842105	0.826923	0.598799
GO:0005215	0.732143	0.767857	0.696429	0.716667	0.465475
GO:0005509	0.670543	0.658915	0.682171	0.674603	0.341178
GO:0005524	0.692308	0.741758	0.642857	0.675	0.38651
GO:0005525	0.809211	0.855263	0.763158	0.783133	0.621061
GO:0005975	0.661364	0.7	0.622727	0.649789	0.323695
GO:0006006	0.769737	0.776316	0.763158	0.766234	0.53952
GO:0006112	0.774725	0.791209	0.758242	0.765957	0.549749
GO:0006184	0.817073	0.780488	0.853659	0.842105	0.635851
GO:0006200	0.777311	0.823529	0.731092	0.753846	0.557007
GO:0006260	0.892308	0.861538	0.923077	0.918033	0.786105
GO:0006281	0.891176	0.864706	0.917647	0.913043	0.783452
GO:0006289	0.966102	0.932203	1	1	0.934353
GO:0006325	0.880208	0.90625	0.854167	0.861386	0.76145
GO:0006351	0.837209	0.848837	0.825581	0.829545	0.674601
GO:0006355	0.815152	0.793939	0.836364	0.829114	0.630871
GO:0006357	0.832335	0.826347	0.838323	0.836364	0.664718
GO:0006366	0.888693	0.904594	0.872792	0.876712	0.777779
GO:0006367	0.934659	0.920455	0.948864	0.947368	0.869669
GO:0006368	0.939394	0.969697	0.909091	0.914286	0.880406
GO:0006406	0.892857	0.928571	0.857143	0.866667	0.787726
GO:0006412	0.87619	0.885714	0.866667	0.869159	0.752517
GO:0006413	0.969565	0.956522	0.982609	0.982143	0.93945
GO:0006414	0.960227	0.943182	0.977273	0.976471	0.92099
GO:0006415	0.970588	0.976471	0.964706	0.965116	0.941242
GO:0006457	0.801282	0.730769	0.871795	0.850746	0.608647
GO:0006461	0.677632	0.605263	0.75	0.707692	0.359044
GO:0006464	0.727941	0.720588	0.735294	0.731343	0.455932
GO:0006468	0.820076	0.799242	0.840909	0.833992	0.640708
GO:0006470	0.754386	0.666667	0.842105	0.808511	0.516787
GO:0006508	0.745902	0.704918	0.786885	0.767857	0.493464
GO:0006511	0.962264	0.962264	0.962264	0.962264	0.924528
GO:0006614	0.92381	0.92381	0.92381	0.92381	0.847619
GO:0006629	0.663462	0.673077	0.653846	0.660377	0.326984
GO:0006644	0.72	0.688	0.752	0.735043	0.440904
GO:0006661	0.777778	0.703704	0.851852	0.826087	0.561754
GO:0006665	0.745098	0.72549	0.764706	0.755102	0.490573
GO:0006766	0.73913	0.710145	0.768116	0.753846	0.479067
GO:0006767	0.716418	0.731343	0.701493	0.710145	0.433029
GO:0006805	0.733333	0.67619	0.790476	0.763441	0.469744
GO:0006810	0.741379	0.675862	0.806897	0.777778	0.486957
GO:0006811	0.773973	0.794521	0.753425	0.763158	0.548408
GO:0006915	0.797048	0.811808	0.782288	0.78853	0.594355
GO:0006919	0.763158	0.77193	0.754386	0.758621	0.526397
GO:0006928	0.820513	0.833333	0.807692	0.8125	0.641236
GO:0006935	0.905797	0.855072	0.956522	0.951613	0.815803
GO:0006936	0.763889	0.791667	0.736111	0.75	0.528594
GO:0006954	0.791667	0.766667	0.816667	0.807018	0.584064
GO:0006955	0.740625	0.76875	0.7125	0.727811	0.482013
GO:0006968	0.77451	0.72549	0.823529	0.804348	0.551677
GO:0006974	0.792	0.792	0.792	0.792	0.584
GO:0006977	0.933333	0.933333	0.933333	0.933333	0.866667
GO:0006987	0.679688	0.671875	0.6875	0.68254	0.359419
GO:0007010	0.75	0.74	0.76	0.755102	0.5001
GO:0007050	0.808989	0.831461	0.786517	0.795699	0.618603
GO:0007155	0.775316	0.689873	0.860759	0.832061	0.558853
GO:0007165	0.764095	0.749258	0.778932	0.772171	0.528423
GO:0007166	0.809322	0.813559	0.805085	0.806723	0.618666
GO:0007173	0.82659	0.82659	0.82659	0.82659	0.653179
GO:0007179	0.85567	0.85567	0.85567	0.85567	0.71134
GO:0007186	0.807065	0.793478	0.820652	0.815642	0.614357
GO:0007204	0.858491	0.867925	0.849057	0.851852	0.717109
GO:0007219	0.833333	0.851852	0.814815	0.821429	0.667124
GO:0007264	0.797203	0.79021	0.804196	0.801418	0.594464
GO:0007265	0.903846	0.961538	0.846154	0.862069	0.813123
GO:0007267	0.78534	0.743455	0.827225	0.811429	0.572694
GO:0007268	0.807823	0.789116	0.826531	0.819788	0.616078
GO:0007275	0.696581	0.692308	0.700855	0.698276	0.393177
GO:0007283	0.666667	0.740741	0.592593	0.645161	0.337053
GO:0007399	0.667785	0.651007	0.684564	0.673611	0.33576
GO:0007411	0.824153	0.847458	0.800847	0.809717	0.64901
GO:0007417	0.692308	0.711538	0.673077	0.685185	0.3849
GO:0007596	0.765476	0.761905	0.769048	0.767386	0.530966
GO:0007601	0.709677	0.634409	0.784946	0.746835	0.424189
GO:0007603	0.765823	0.721519	0.810127	0.791667	0.533745
GO:0007605	0.698113	0.716981	0.679245	0.690909	0.396509
GO:0008017	0.823529	0.823529	0.823529	0.823529	0.647059
GO:0008022	0.774775	0.783784	0.765766	0.769912	0.549639
GO:0008083	0.866071	0.839286	0.892857	0.886792	0.733196
GO:0008134	0.863095	0.809524	0.916667	0.906667	0.730395
GO:0008152	0.65873	0.68254	0.634921	0.651515	0.317821
GO:0008270	0.704969	0.732919	0.677019	0.694118	0.41058
GO:0008283	0.715596	0.683486	0.747706	0.730392	0.432085
GO:0008284	0.742291	0.713656	0.770925	0.757009	0.485378
GO:0008285	0.73516	0.739726	0.730594	0.733032	0.470339
GO:0008286	0.817391	0.713043	0.921739	0.901099	0.649075
GO:0008380	0.953947	0.953947	0.953947	0.953947	0.907895
GO:0008543	0.84589	0.828767	0.863014	0.858156	0.692187
GO:0009615	0.701087	0.73913	0.663043	0.686869	0.403343
GO:0009653	0.696203	0.632911	0.759494	0.724638	0.395587
GO:0010467	0.880121	0.887709	0.872534	0.874439	0.76033
GO:0010628	0.766234	0.818182	0.714286	0.741176	0.535365
GO:0010923	0.93	0.94	0.92	0.921569	0.860172
GO:0016032	0.819728	0.833333	0.806122	0.811258	0.639693
GO:0016070	0.926471	0.932773	0.920168	0.921162	0.853009
GO:0016071	0.92093	0.906977	0.934884	0.933014	0.842188
GO:0016477	0.814286	0.8	0.828571	0.823529	0.628828
GO:0016567	0.861789	0.837398	0.886179	0.880342	0.72444
GO:0018108	0.918919	0.837838	1	1	0.849076
GO:0018279	0.698795	0.626506	0.771084	0.732394	0.401812
GO:0019058	0.908696	0.895652	0.921739	0.919643	0.81767
GO:0019083	0.963415	0.939024	0.987805	0.987179	0.927934
GO:0019221	0.719072	0.706186	0.731959	0.724868	0.43829
GO:0019886	0.796512	0.77907	0.813953	0.807229	0.593384
GO:0019899	0.706522	0.717391	0.695652	0.702128	0.413141
GO:0019901	0.76738	0.748663	0.786096	0.777778	0.535134
GO:0019904	0.753521	0.873239	0.633803	0.704545	0.522233
GO:0022617	0.87963	0.805556	0.953704	0.945652	0.767731
GO:0022904	0.877778	0.855556	0.9	0.895349	0.756303
GO:0030168	0.852459	0.830601	0.874317	0.868571	0.705593
GO:0030198	0.872247	0.828194	0.9163	0.908213	0.7474
GO:0030203	0.740741	0.728395	0.753086	0.746835	0.481628
GO:0030308	0.75	0.702703	0.797297	0.776119	0.502252
GO:0030335	0.837662	0.792208	0.883117	0.871429	0.678133
GO:0030574	0.92623	0.885246	0.967213	0.964286	0.855337
GO:0030968	0.725352	0.746479	0.704225	0.716216	0.451107
GO:0031145	0.961039	0.961039	0.961039	0.961039	0.922078
GO:0031295	0.860656	0.901639	0.819672	0.833333	0.723747
GO:0031625	0.863636	0.893939	0.833333	0.842857	0.728612
GO:0032403	0.769841	0.777778	0.761905	0.765625	0.539751
GO:0032481	0.881818	0.836364	0.927273	0.92	0.766812
GO:0034134	0.935714	0.971429	0.9	0.906667	0.87366
GO:0034138	0.884615	0.884615	0.884615	0.884615	0.769231
GO:0034142	0.925532	0.882979	0.968085	0.965116	0.854163
GO:0034146	0.898438	0.921875	0.875	0.880597	0.797752
GO:0034162	0.913043	0.913043	0.913043	0.913043	0.826087
GO:0034166	0.921875	0.9375	0.90625	0.909091	0.844162
GO:0034220	0.735043	0.615385	0.854701	0.808989	0.484154
GO:0034329	0.927536	0.927536	0.927536	0.927536	0.855072
GO:0034641	0.721893	0.727811	0.715976	0.719298	0.443818
GO:0035335	0.778846	0.692308	0.865385	0.837209	0.566238
GO:0035556	0.784091	0.825758	0.742424	0.762238	0.570165
GO:0035666	0.94	0.946667	0.933333	0.934211	0.880078
GO:0038095	0.865269	0.862275	0.868263	0.86747	0.730552
GO:0038096	0.934211	0.934211	0.934211	0.934211	0.868421
GO:0038123	0.928571	0.914286	0.942857	0.941176	0.857493
GO:0038124	0.892857	0.914286	0.871429	0.876712	0.786437
GO:0042393	0.83	0.82	0.84	0.836735	0.660132
GO:0042590	0.853261	0.815217	0.891304	0.882353	0.708576
GO:0042802	0.683473	0.64986	0.717087	0.696697	0.367779
GO:0042803	0.611272	0.621387	0.601156	0.609065	0.222589
GO:0042826	0.913462	0.903846	0.923077	0.921569	0.827076
GO:0042981	0.822917	0.822917	0.822917	0.822917	0.645833
GO:0043065	0.706522	0.728261	0.684783	0.697917	0.413434
GO:0043066	0.753704	0.62963	0.877778	0.837438	0.52379
GO:0043123	0.822581	0.709677	0.935484	0.916667	0.662266
GO:0043565	0.903226	0.870968	0.935484	0.931034	0.808135
GO:0043687	0.685976	0.676829	0.695122	0.689441	0.372013
GO:0044212	0.873913	0.86087	0.886957	0.883929	0.748081
GO:0044237	0.865079	0.888889	0.84127	0.848485	0.730988
GO:0044255	0.695804	0.727273	0.664336	0.684211	0.392386
GO:0044267	0.717161	0.618644	0.815678	0.770449	0.443006
GO:0044281	0.680679	0.656427	0.704931	0.68989	0.361784
GO:0044325	0.784314	0.764706	0.803922	0.795918	0.569065
GO:0044822	0.830215	0.801684	0.858746	0.850198	0.661508
GO:0045087	0.798419	0.764822	0.832016	0.819915	0.59819
GO:0045892	0.809187	0.745583	0.872792	0.854251	0.623439
GO:0045893	0.818033	0.760656	0.87541	0.859259	0.640295
GO:0045944	0.807388	0.804749	0.810026	0.809019	0.614784
GO:0046474	0.7	0.542857	0.857143	0.791667	0.42135
GO:0046777	0.818182	0.754545	0.881818	0.864583	0.641581
GO:0046982	0.702703	0.790541	0.614865	0.672414	0.41181
GO:0047485	0.789062	0.734375	0.84375	0.824561	0.581614
GO:0048011	0.81749	0.771863	0.863118	0.849372	0.637641
GO:0048015	0.855	0.89	0.82	0.831776	0.711746
GO:0050776	0.842105	0.778947	0.905263	0.891566	0.689735
GO:0050796	0.833333	0.888889	0.777778	0.8	0.67082
GO:0050821	0.767857	0.696429	0.839286	0.8125	0.541266
GO:0050852	0.92029	0.927536	0.913043	0.914286	0.840668
GO:0050900	0.833333	0.838384	0.828283	0.83	0.666701
GO:0051056	0.827273	0.8	0.854545	0.846154	0.655521
GO:0051082	0.75	0.807692	0.692308	0.724138	0.503362
GO:0051091	0.843284	0.835821	0.850746	0.848485	0.686644
GO:0051092	0.833333	0.794118	0.872549	0.861702	0.668727
GO:0051260	0.653846	0.634615	0.673077	0.66	0.30792
GO:0051403	0.921569	0.941176	0.901961	0.90566	0.843786
GO:0051436	0.984127	0.968254	1	1	0.968742
GO:0051437	0.985294	0.985294	0.985294	0.985294	0.970588
GO:0051439	0.986111	0.972222	1	1	0.972598
GO:0055085	0.7	0.730556	0.669444	0.688482	0.400749
GO:0055086	0.713235	0.691176	0.735294	0.723077	0.426886
GO:0055114	0.73913	0.717391	0.76087	0.75	0.478714
GO:0060333	0.771605	0.716049	0.82716	0.805556	0.546594
GO:0060337	0.8	0.773333	0.826667	0.816901	0.600855
GO:0061024	0.849624	0.87218	0.827068	0.834532	0.699961
GO:0070374	0.846774	0.806452	0.887097	0.877193	0.695815
GO:0071456	0.798246	0.807018	0.789474	0.793103	0.596583
GO:0090090	0.759615	0.730769	0.788462	0.77551	0.520097
GO:0097190	0.800971	0.76699	0.834951	0.822917	0.603337

## Sheet: STMs
GO	Acc	Sen	Spe	Pre	Mcc
GO:0000082	0.793893	0.824427	0.763359	0.776978	0.588885
GO:0000086	0.782946	0.775194	0.790698	0.787402	0.565959
GO:0000122	0.706294	0.797203	0.615385	0.674556	0.419581
GO:0000184	0.880531	0.814159	0.946903	0.938776	0.767857
GO:0000187	0.7	0.783333	0.616667	0.671429	0.405674
GO:0000209	0.823232	0.787879	0.858586	0.847826	0.648087
GO:0000278	0.75969	0.813953	0.705426	0.734266	0.522466
GO:0000287	0.684211	0.881579	0.486842	0.632075	0.400983
GO:0000398	0.887097	0.890323	0.883871	0.884615	0.77421
GO:0001501	0.66	0.746667	0.573333	0.636364	0.324918
GO:0001523	0.769231	0.730769	0.807692	0.791667	0.540062
GO:0001649	0.76	0.82	0.7	0.732143	0.523785
GO:0001666	0.682692	0.75	0.615385	0.661017	0.368741
GO:0001934	0.810345	0.775862	0.844828	0.833333	0.622171
GO:0002020	0.76	0.8	0.72	0.740741	0.521672
GO:0002224	0.791262	0.825243	0.757282	0.772727	0.583874
GO:0002474	0.808411	0.775701	0.841121	0.83	0.618147
GO:0002479	0.772222	0.833333	0.711111	0.742574	0.548557
GO:0002576	0.820513	0.884615	0.75641	0.784091	0.64636
GO:0002755	0.837838	0.837838	0.837838	0.837838	0.675676
GO:0002756	0.805195	0.844156	0.766234	0.783133	0.612251
GO:0003677	0.683121	0.869427	0.496815	0.633411	0.394663
GO:0003682	0.763736	0.791209	0.736264	0.75	0.528271
GO:0003700	0.633824	0.711765	0.555882	0.615776	0.270959
GO:0003713	0.766467	0.856287	0.676647	0.725888	0.541747
GO:0003714	0.710938	0.773438	0.648438	0.6875	0.42521
GO:0003723	0.748691	0.712042	0.78534	0.768362	0.498724
GO:0003779	0.717391	0.811594	0.623188	0.682927	0.442711
GO:0003924	0.663366	0.653465	0.673267	0.666667	0.326797
GO:0004672	0.725806	0.806452	0.645161	0.694444	0.457604
GO:0004674	0.760526	0.784211	0.736842	0.748744	0.521638
GO:0004842	0.77673	0.823899	0.72956	0.752874	0.555939
GO:0004843	0.788136	0.79661	0.779661	0.783333	0.576354
GO:0004871	0.617925	0.679245	0.556604	0.605042	0.237643
GO:0004872	0.665385	0.569231	0.761538	0.704762	0.337061
GO:0004888	0.683333	0.633333	0.733333	0.703704	0.368514
GO:0004930	0.701087	0.684783	0.717391	0.707865	0.402388
GO:0005102	0.688406	0.584541	0.792271	0.737805	0.385215
GO:0005200	0.72807	0.614035	0.842105	0.795455	0.468487
GO:0005215	0.571429	0.660714	0.482143	0.560606	0.145191
GO:0005509	0.658915	0.72093	0.596899	0.641379	0.320303
GO:0005524	0.626374	0.785714	0.467033	0.595833	0.26665
GO:0005525	0.697368	0.842105	0.552632	0.653061	0.412393
GO:0005975	0.588636	0.572727	0.604545	0.591549	0.177363
GO:0006006	0.743421	0.75	0.736842	0.74026	0.486884
GO:0006112	0.664835	0.582418	0.747253	0.697368	0.334242
GO:0006184	0.695122	0.695122	0.695122	0.695122	0.390244
GO:0006200	0.714286	0.613445	0.815126	0.768421	0.437563
GO:0006260	0.8	0.753846	0.846154	0.830508	0.602573
GO:0006281	0.723529	0.782353	0.664706	0.7	0.450185
GO:0006289	0.847458	0.881356	0.813559	0.825397	0.696518
GO:0006325	0.786458	0.895833	0.677083	0.735043	0.587137
GO:0006351	0.744186	0.767442	0.72093	0.733333	0.488901
GO:0006355	0.69697	0.709091	0.684848	0.692308	0.394055
GO:0006357	0.664671	0.760479	0.568862	0.638191	0.335559
GO:0006366	0.717314	0.837456	0.597173	0.675214	0.447747
GO:0006367	0.8125	0.886364	0.738636	0.772277	0.631933
GO:0006368	0.878788	0.893939	0.863636	0.867647	0.757924
GO:0006406	0.794643	0.803571	0.785714	0.789474	0.58938
GO:0006412	0.8	0.8	0.8	0.8	0.6
GO:0006413	0.904348	0.869565	0.93913	0.934579	0.81066
GO:0006414	0.9375	0.920455	0.954545	0.952941	0.875509
GO:0006415	0.923529	0.882353	0.964706	0.961538	0.849946
GO:0006457	0.730769	0.589744	0.871795	0.821429	0.48107
GO:0006461	0.796053	0.802632	0.789474	0.792208	0.592157
GO:0006464	0.669118	0.705882	0.632353	0.657534	0.339153
GO:0006468	0.698864	0.689394	0.708333	0.702703	0.397799
GO:0006470	0.692982	0.824561	0.561404	0.652778	0.400066
GO:0006508	0.67623	0.581967	0.770492	0.717172	0.358895
GO:0006511	0.849057	0.867925	0.830189	0.836364	0.698611
GO:0006614	0.880952	0.838095	0.92381	0.916667	0.764719
GO:0006629	0.576923	0.519231	0.634615	0.586957	0.154881
GO:0006644	0.604	0.696	0.512	0.587838	0.211613
GO:0006661	0.638889	0.611111	0.666667	0.647059	0.278207
GO:0006665	0.578431	0.54902	0.607843	0.583333	0.157135
GO:0006766	0.695652	0.869565	0.521739	0.645161	0.417365
GO:0006767	0.626866	0.567164	0.686567	0.644068	0.25556
GO:0006805	0.657143	0.666667	0.647619	0.654206	0.314343
GO:0006810	0.648276	0.586207	0.710345	0.669291	0.298863
GO:0006811	0.719178	0.671233	0.767123	0.742424	0.440386
GO:0006915	0.738007	0.760148	0.715867	0.727915	0.476482
GO:0006919	0.736842	0.754386	0.719298	0.728814	0.473976
GO:0006928	0.711538	0.692308	0.730769	0.72	0.42339
GO:0006935	0.804348	0.768116	0.84058	0.828125	0.6103
GO:0006936	0.618056	0.638889	0.597222	0.613333	0.236316
GO:0006954	0.745833	0.733333	0.758333	0.752137	0.49182
GO:0006955	0.69375	0.6125	0.775	0.731343	0.39272
GO:0006968	0.784314	0.666667	0.901961	0.871795	0.585053
GO:0006974	0.712	0.808	0.616	0.677852	0.432038
GO:0006977	0.891667	0.866667	0.916667	0.912281	0.784314
GO:0006987	0.703125	0.765625	0.640625	0.680556	0.409462
GO:0007010	0.68	0.84	0.52	0.636364	0.37998
GO:0007050	0.702247	0.685393	0.719101	0.709302	0.404724
GO:0007155	0.639241	0.607595	0.670886	0.648649	0.27904
GO:0007165	0.654303	0.664688	0.643917	0.651163	0.308672
GO:0007166	0.639831	0.618644	0.661017	0.646018	0.279912
GO:0007173	0.731214	0.687861	0.774566	0.753165	0.464176
GO:0007179	0.768041	0.762887	0.773196	0.770833	0.536111
GO:0007186	0.709239	0.695652	0.722826	0.715084	0.418633
GO:0007204	0.716981	0.698113	0.735849	0.72549	0.434272
GO:0007219	0.759259	0.703704	0.814815	0.791667	0.521749
GO:0007264	0.706294	0.755245	0.657343	0.687898	0.414579
GO:0007265	0.855769	0.884615	0.826923	0.836364	0.712726
GO:0007267	0.735602	0.675393	0.795812	0.767857	0.474658
GO:0007268	0.654762	0.615646	0.693878	0.667897	0.310475
GO:0007275	0.623932	0.846154	0.401709	0.585799	0.276693
GO:0007283	0.611111	0.555556	0.666667	0.625	0.223607
GO:0007399	0.597315	0.550336	0.644295	0.607407	0.195496
GO:0007411	0.697034	0.720339	0.673729	0.688259	0.394497
GO:0007417	0.576923	0.942308	0.211538	0.544444	0.225374
GO:0007596	0.692857	0.611905	0.77381	0.730114	0.390871
GO:0007601	0.688172	0.688172	0.688172	0.688172	0.376344
GO:0007603	0.689873	0.544304	0.835443	0.767857	0.396942
GO:0007605	0.632075	0.603774	0.660377	0.64	0.264575
GO:0008017	0.705882	0.784314	0.627451	0.677966	0.416926
GO:0008022	0.756757	0.864865	0.648649	0.711111	0.525955
GO:0008083	0.75	0.732143	0.767857	0.759259	0.500319
GO:0008134	0.744048	0.791667	0.696429	0.722826	0.490324
GO:0008152	0.738095	0.809524	0.666667	0.708333	0.481125
GO:0008270	0.636646	0.670807	0.602484	0.627907	0.273932
GO:0008283	0.616972	0.59633	0.637615	0.62201	0.234145
GO:0008284	0.656388	0.577093	0.735683	0.685864	0.316784
GO:0008285	0.623288	0.515982	0.730594	0.656977	0.252458
GO:0008286	0.673913	0.591304	0.756522	0.708333	0.352673
GO:0008380	0.835526	0.842105	0.828947	0.831169	0.671111
GO:0008543	0.719178	0.69863	0.739726	0.728571	0.438727
GO:0009615	0.690217	0.608696	0.771739	0.727273	0.385594
GO:0009653	0.626582	0.64557	0.607595	0.621951	0.253347
GO:0010467	0.820182	0.837633	0.802731	0.809384	0.640755
GO:0010628	0.733766	0.675325	0.792208	0.764706	0.470759
GO:0010923	0.7	0.68	0.72	0.708333	0.40032
GO:0016032	0.789116	0.860544	0.717687	0.752976	0.584223
GO:0016070	0.87605	0.869748	0.882353	0.880851	0.752161
GO:0016071	0.867442	0.893023	0.84186	0.849558	0.735847
GO:0016477	0.714286	0.8	0.628571	0.682927	0.435011
GO:0016567	0.764228	0.829268	0.699187	0.733813	0.532984
GO:0018108	0.790541	0.783784	0.797297	0.794521	0.581134
GO:0018279	0.578313	0.542169	0.614458	0.584416	0.157037
GO:0019058	0.86087	0.826087	0.895652	0.88785	0.723492
GO:0019083	0.932927	0.914634	0.95122	0.949367	0.866434
GO:0019221	0.68299	0.670103	0.695876	0.687831	0.366101
GO:0019886	0.645349	0.697674	0.593023	0.631579	0.292303
GO:0019899	0.680435	0.569565	0.791304	0.731844	0.370082
GO:0019901	0.756684	0.807487	0.705882	0.73301	0.51604
GO:0019904	0.767606	0.802817	0.732394	0.75	0.536543
GO:0022617	0.763889	0.712963	0.814815	0.793814	0.530537
GO:0022904	0.7	0.688889	0.711111	0.704545	0.400099
GO:0030168	0.79235	0.797814	0.786885	0.789189	0.584734
GO:0030198	0.762115	0.744493	0.779736	0.771689	0.524555
GO:0030203	0.685185	0.851852	0.518519	0.638889	0.392837
GO:0030308	0.628378	0.351351	0.905405	0.787879	0.308424
GO:0030335	0.727273	0.636364	0.818182	0.777778	0.46225
GO:0030574	0.721311	0.901639	0.540984	0.662651	0.474561
GO:0030968	0.697183	0.830986	0.56338	0.655556	0.409294
GO:0031145	0.941558	0.961039	0.922078	0.925	0.883788
GO:0031295	0.737705	0.737705	0.737705	0.737705	0.47541
GO:0031625	0.787879	0.856061	0.719697	0.753333	0.581187
GO:0032403	0.698413	0.68254	0.714286	0.704918	0.397026
GO:0032481	0.8	0.909091	0.690909	0.746269	0.614812
GO:0034134	0.835714	0.885714	0.785714	0.805195	0.674811
GO:0034138	0.807692	0.923077	0.692308	0.75	0.632456
GO:0034142	0.851064	0.893617	0.808511	0.823529	0.704684
GO:0034146	0.84375	0.859375	0.828125	0.833333	0.687836
GO:0034162	0.775362	0.768116	0.782609	0.779412	0.550782
GO:0034166	0.859375	0.890625	0.828125	0.838235	0.720158
GO:0034220	0.628205	0.649573	0.606838	0.622951	0.256645
GO:0034329	0.76087	0.753623	0.768116	0.764706	0.521794
GO:0034641	0.630178	0.621302	0.639053	0.63253	0.260396
GO:0035335	0.682692	0.634615	0.730769	0.702128	0.367086
GO:0035556	0.734848	0.757576	0.712121	0.724638	0.470183
GO:0035666	0.88	0.893333	0.866667	0.87013	0.76027
GO:0038095	0.778443	0.736527	0.820359	0.803922	0.558853
GO:0038096	0.763158	0.776316	0.75	0.75641	0.526498
GO:0038123	0.821429	0.842857	0.8	0.808219	0.643448
GO:0038124	0.857143	0.9	0.814286	0.828947	0.716924
GO:0042393	0.74	0.78	0.7	0.722222	0.481543
GO:0042590	0.815217	0.73913	0.891304	0.871795	0.637864
GO:0042802	0.708683	0.784314	0.633053	0.681265	0.422225
GO:0042803	0.614162	0.618497	0.609827	0.613181	0.228332
GO:0042826	0.807692	0.865385	0.75	0.775862	0.619522
GO:0042981	0.8125	0.791667	0.833333	0.826087	0.625543
GO:0043065	0.6875	0.902174	0.472826	0.631179	0.415218
GO:0043066	0.687037	0.688889	0.685185	0.686347	0.374077
GO:0043123	0.689516	0.709677	0.669355	0.682171	0.379341
GO:0043565	0.693548	0.731183	0.655914	0.68	0.388198
GO:0043687	0.609756	0.737805	0.481707	0.587379	0.227085
GO:0044212	0.721739	0.765217	0.678261	0.704	0.445164
GO:0044237	0.634921	0.666667	0.603175	0.626866	0.270387
GO:0044255	0.660839	0.692308	0.629371	0.651316	0.322317
GO:0044267	0.664195	0.523305	0.805085	0.728614	0.342258
GO:0044281	0.571948	0.546483	0.597413	0.575809	0.144084
GO:0044325	0.754902	0.745098	0.764706	0.76	0.509902
GO:0044822	0.766137	0.779233	0.75304	0.759344	0.532456
GO:0045087	0.686759	0.673913	0.699605	0.691684	0.373641
GO:0045892	0.674912	0.784452	0.565371	0.643478	0.358533
GO:0045893	0.7	0.744262	0.655738	0.683735	0.401577
GO:0045944	0.692612	0.751979	0.633245	0.67217	0.387969
GO:0046474	0.657143	0.657143	0.657143	0.657143	0.314286
GO:0046777	0.718182	0.854545	0.581818	0.671429	0.453557
GO:0046982	0.685811	0.72973	0.641892	0.670807	0.373064
GO:0047485	0.796875	0.796875	0.796875	0.796875	0.59375
GO:0048011	0.747148	0.714829	0.779468	0.764228	0.495332
GO:0048015	0.765	0.77	0.76	0.762376	0.530027
GO:0050776	0.789474	0.8	0.778947	0.783505	0.579076
GO:0050796	0.706349	0.730159	0.68254	0.69697	0.413167
GO:0050821	0.6875	0.517857	0.857143	0.783784	0.398646
GO:0050852	0.73913	0.724638	0.753623	0.746269	0.478462
GO:0050900	0.757576	0.737374	0.777778	0.768421	0.515573
GO:0051056	0.659091	0.772727	0.545455	0.62963	0.326732
GO:0051082	0.788462	0.865385	0.711538	0.75	0.583874
GO:0051091	0.671642	0.58209	0.761194	0.709091	0.348926
GO:0051092	0.754902	0.862745	0.647059	0.709677	0.522093
GO:0051260	0.605769	0.596154	0.615385	0.607843	0.211578
GO:0051403	0.882353	0.921569	0.843137	0.854545	0.767069
GO:0051436	0.920635	0.920635	0.920635	0.920635	0.84127
GO:0051437	0.941176	0.926471	0.955882	0.954545	0.882735
GO:0051439	0.902778	0.902778	0.902778	0.902778	0.805556
GO:0055085	0.663889	0.630556	0.697222	0.675595	0.328509
GO:0055086	0.698529	0.705882	0.691176	0.695652	0.397102
GO:0055114	0.586957	0.554348	0.619565	0.593023	0.174284
GO:0060333	0.722222	0.641975	0.802469	0.764706	0.450282
GO:0060337	0.686667	0.733333	0.64	0.670732	0.37497
GO:0061024	0.75188	0.804511	0.699248	0.727891	0.506574
GO:0070374	0.75	0.774194	0.725806	0.738462	0.500586
GO:0071456	0.701754	0.561404	0.842105	0.780488	0.420411
GO:0090090	0.75	0.75	0.75	0.75	0.5
GO:0097190	0.694175	0.76699	0.621359	0.669492	0.392534

## Sheet: PPIi
GO	Acc	Sen	Spe	Pre	Mcc
GO:0000082	0.89313	0.862595	0.923664	0.918699	0.78773
GO:0000086	0.755814	0.767442	0.744186	0.75	0.511766
GO:0000122	0.783217	0.744755	0.821678	0.806818	0.568117
GO:0000184	0.933628	0.911504	0.955752	0.953704	0.868107
GO:0000187	0.816667	0.65	0.983333	0.975	0.671751
GO:0000209	0.873737	0.868687	0.878788	0.877551	0.747513
GO:0000278	0.837209	0.770026	0.904393	0.889552	0.68059
GO:0000287	0.664474	0.605263	0.723684	0.686567	0.331278
GO:0000398	0.916129	0.883871	0.948387	0.944828	0.833996
GO:0001501	0.653333	0.6	0.706667	0.671642	0.308426
GO:0001523	0.778846	0.557692	1	1	0.621825
GO:0001649	0.82	0.78	0.86	0.847826	0.642058
GO:0001666	0.769231	0.596154	0.942308	0.911765	0.573944
GO:0001934	0.801724	0.689655	0.913793	0.888889	0.619202
GO:0002020	0.74	0.84	0.64	0.7	0.489898
GO:0002224	0.883495	0.84466	0.92233	0.915789	0.769314
GO:0002474	0.897196	0.869159	0.925234	0.920792	0.795644
GO:0002479	0.9	0.911111	0.888889	0.891304	0.800198
GO:0002576	0.865385	0.820513	0.910256	0.901408	0.73373
GO:0002755	0.952703	0.972973	0.932432	0.935065	0.90615
GO:0002756	0.922078	0.922078	0.922078	0.922078	0.844156
GO:0003677	0.797771	0.748408	0.847134	0.830389	0.598465
GO:0003682	0.796703	0.725275	0.868132	0.846154	0.599556
GO:0003700	0.801471	0.697059	0.905882	0.881041	0.616534
GO:0003713	0.856287	0.802395	0.91018	0.899329	0.71675
GO:0003714	0.8125	0.726562	0.898438	0.877358	0.634441
GO:0003723	0.769634	0.748691	0.790576	0.781421	0.539741
GO:0003779	0.826087	0.782609	0.869565	0.857143	0.654654
GO:0003924	0.737624	0.584158	0.891089	0.842857	0.49935
GO:0004672	0.810484	0.75	0.870968	0.853211	0.625562
GO:0004674	0.805263	0.8	0.810526	0.808511	0.61056
GO:0004842	0.836478	0.748428	0.924528	0.908397	0.68364
GO:0004843	0.771186	0.677966	0.864407	0.833333	0.552052
GO:0004871	0.65566	0.660377	0.650943	0.654206	0.311335
GO:0004872	0.707692	0.576923	0.838462	0.78125	0.430364
GO:0004888	0.633333	0.566667	0.7	0.653846	0.269069
GO:0004930	0.733696	0.782609	0.684783	0.712871	0.469644
GO:0005102	0.746377	0.671498	0.821256	0.789773	0.498374
GO:0005200	0.798246	0.736842	0.859649	0.84	0.601041
GO:0005215	0.625	0.589286	0.660714	0.634615	0.25064
GO:0005509	0.647287	0.48062	0.813953	0.72093	0.312443
GO:0005524	0.662088	0.598901	0.725275	0.685535	0.326796
GO:0005525	0.677632	0.736842	0.618421	0.658824	0.357781
GO:0005975	0.684091	0.490909	0.877273	0.8	0.399179
GO:0006006	0.796053	0.710526	0.881579	0.857143	0.600962
GO:0006112	0.807692	0.703297	0.912088	0.888889	0.629253
GO:0006184	0.707317	0.512195	0.902439	0.84	0.450341
GO:0006200	0.676471	0.579832	0.773109	0.71875	0.359724
GO:0006260	0.838462	0.753846	0.923077	0.907407	0.68683
GO:0006281	0.867647	0.794118	0.941176	0.931034	0.743376
GO:0006289	0.957627	0.932203	0.983051	0.982143	0.91644
GO:0006325	0.890625	0.875	0.90625	0.903226	0.781632
GO:0006351	0.848837	0.837209	0.860465	0.857143	0.697863
GO:0006355	0.763636	0.69697	0.830303	0.804196	0.532023
GO:0006357	0.751497	0.688623	0.814371	0.787671	0.507019
GO:0006366	0.819788	0.809187	0.830389	0.826715	0.63972
GO:0006367	0.900568	0.863636	0.9375	0.932515	0.803331
GO:0006368	0.969697	0.954545	0.984848	0.984375	0.939826
GO:0006406	0.928571	0.875	0.982143	0.98	0.862105
GO:0006412	0.82381	0.8	0.847619	0.84	0.648355
GO:0006413	0.917391	0.878261	0.956522	0.95283	0.837351
GO:0006414	0.926136	0.875	0.977273	0.974684	0.856765
GO:0006415	0.917647	0.894118	0.941176	0.938272	0.836221
GO:0006457	0.782051	0.692308	0.871795	0.84375	0.573415
GO:0006461	0.769737	0.815789	0.723684	0.746988	0.541777
GO:0006464	0.654412	0.455882	0.852941	0.756098	0.336485
GO:0006468	0.82197	0.772727	0.871212	0.857143	0.647085
GO:0006470	0.77193	0.666667	0.877193	0.844444	0.556328
GO:0006508	0.70082	0.680328	0.721311	0.709402	0.401977
GO:0006511	0.90566	0.90566	0.90566	0.90566	0.811321
GO:0006614	0.890476	0.809524	0.971429	0.965909	0.791394
GO:0006629	0.557692	1	0.115385	0.530612	0.247436
GO:0006644	0.572	0.576	0.568	0.571429	0.144005
GO:0006661	0.657407	0.462963	0.851852	0.757576	0.341713
GO:0006665	0.686275	0.941176	0.431373	0.623377	0.43305
GO:0006766	0.608696	0.318841	0.898551	0.758621	0.266796
GO:0006767	0.597015	0.477612	0.716418	0.627451	0.199811
GO:0006805	0.728571	0.761905	0.695238	0.714286	0.458162
GO:0006810	0.668966	0.751724	0.586207	0.64497	0.342657
GO:0006811	0.719178	0.90411	0.534247	0.66	0.471814
GO:0006915	0.785978	0.782288	0.789668	0.788104	0.571971
GO:0006919	0.780702	0.77193	0.789474	0.785714	0.56149
GO:0006928	0.75	0.692308	0.807692	0.782609	0.503362
GO:0006935	0.84058	0.782609	0.898551	0.885246	0.685784
GO:0006936	0.75	0.611111	0.888889	0.846154	0.520483
GO:0006954	0.708333	0.5	0.916667	0.857143	0.458349
GO:0006955	0.68125	0.45625	0.90625	0.829545	0.405922
GO:0006968	0.735294	0.764706	0.705882	0.722222	0.471405
GO:0006974	0.748	0.648	0.848	0.81	0.506228
GO:0006977	0.916667	0.916667	0.916667	0.916667	0.833333
GO:0006987	0.648438	0.640625	0.65625	0.650794	0.296911
GO:0007010	0.76	0.66	0.86	0.825	0.530723
GO:0007050	0.842697	0.808989	0.876404	0.86747	0.686956
GO:0007155	0.708861	0.525316	0.892405	0.83	0.449073
GO:0007165	0.683234	0.580119	0.78635	0.730841	0.37452
GO:0007166	0.766949	0.728814	0.805085	0.788991	0.535458
GO:0007173	0.864162	0.803468	0.924855	0.914474	0.73375
GO:0007179	0.850515	0.773196	0.927835	0.914634	0.709566
GO:0007186	0.755435	0.646739	0.86413	0.826389	0.523387
GO:0007204	0.792453	0.773585	0.811321	0.803922	0.585323
GO:0007219	0.833333	0.753086	0.91358	0.897059	0.675422
GO:0007264	0.786713	0.825175	0.748252	0.766234	0.575131
GO:0007265	0.875	0.923077	0.826923	0.842105	0.753491
GO:0007267	0.712042	0.623037	0.801047	0.757962	0.430967
GO:0007268	0.780612	0.619048	0.942177	0.914573	0.593038
GO:0007275	0.628205	0.538462	0.717949	0.65625	0.260643
GO:0007283	0.555556	0.222222	0.888889	0.666667	0.149071
GO:0007399	0.587248	0.536913	0.637584	0.597015	0.175388
GO:0007411	0.811441	0.75	0.872881	0.855072	0.627638
GO:0007417	0.567308	0.538462	0.596154	0.571429	0.13484
GO:0007596	0.733333	0.607143	0.859524	0.812102	0.482279
GO:0007601	0.693548	0.397849	0.989247	0.973684	0.480043
GO:0007603	0.78481	0.607595	0.962025	0.941176	0.609166
GO:0007605	0.688679	0.54717	0.830189	0.763158	0.393445
GO:0008017	0.72549	0.764706	0.686275	0.709091	0.452374
GO:0008022	0.765766	0.738739	0.792793	0.780952	0.53231
GO:0008083	0.776786	0.589286	0.964286	0.942857	0.597148
GO:0008134	0.83631	0.779762	0.892857	0.879195	0.676962
GO:0008152	0.650794	0.698413	0.603175	0.637681	0.302964
GO:0008270	0.624224	0.689441	0.559006	0.60989	0.250588
GO:0008283	0.655963	0.715596	0.59633	0.639344	0.314169
GO:0008284	0.740088	0.678414	0.801762	0.773869	0.483871
GO:0008285	0.689498	0.625571	0.753425	0.717277	0.382132
GO:0008286	0.847826	0.817391	0.878261	0.87037	0.696944
GO:0008380	0.930921	0.927632	0.934211	0.933775	0.861861
GO:0008543	0.910959	0.931507	0.890411	0.894737	0.822613
GO:0009615	0.722826	0.597826	0.847826	0.797101	0.460268
GO:0009653	0.582278	0.43038	0.734177	0.618182	0.17272
GO:0010467	0.904401	0.855842	0.952959	0.947899	0.812643
GO:0010628	0.681818	0.701299	0.662338	0.675	0.363913
GO:0010923	0.88	0.9	0.86	0.865385	0.760609
GO:0016032	0.843537	0.772109	0.914966	0.900794	0.694195
GO:0016070	0.941176	0.941176	0.941176	0.941176	0.882353
GO:0016071	0.916279	0.939535	0.893023	0.897778	0.83346
GO:0016477	0.678571	0.6	0.757143	0.711864	0.361636
GO:0016567	0.825203	0.780488	0.869919	0.857143	0.653023
GO:0018108	0.858108	0.783784	0.932432	0.920635	0.724263
GO:0018279	0.73494	0.843373	0.626506	0.693069	0.481335
GO:0019058	0.895652	0.86087	0.930435	0.925234	0.793226
GO:0019083	0.932927	0.865854	1	1	0.873751
GO:0019221	0.793814	0.798969	0.78866	0.790816	0.58766
GO:0019886	0.831395	0.744186	0.918605	0.901408	0.673108
GO:0019899	0.73913	0.713043	0.765217	0.752294	0.478913
GO:0019901	0.780749	0.727273	0.834225	0.814371	0.564737
GO:0019904	0.739437	0.84507	0.633803	0.697674	0.489932
GO:0022617	0.847222	0.796296	0.898148	0.886598	0.698075
GO:0022904	0.861111	0.8	0.922222	0.911392	0.727678
GO:0030168	0.800546	0.688525	0.912568	0.887324	0.616772
GO:0030198	0.825991	0.744493	0.907489	0.889474	0.66082
GO:0030203	0.62963	0.765432	0.493827	0.601942	0.269386
GO:0030308	0.621622	0.459459	0.783784	0.68	0.257143
GO:0030335	0.720779	0.597403	0.844156	0.793103	0.455648
GO:0030574	0.860656	0.819672	0.901639	0.892857	0.723747
GO:0030968	0.683099	0.535211	0.830986	0.76	0.383349
GO:0031145	0.987013	0.987013	0.987013	0.987013	0.974026
GO:0031295	0.901639	0.885246	0.918033	0.915254	0.803711
GO:0031625	0.825758	0.818182	0.833333	0.830769	0.65159
GO:0032403	0.801587	0.777778	0.825397	0.816667	0.60386
GO:0032481	0.854545	0.872727	0.836364	0.842105	0.70956
GO:0034134	0.942857	0.942857	0.942857	0.942857	0.885714
GO:0034138	0.916667	0.923077	0.910256	0.911392	0.833402
GO:0034142	0.909574	0.914894	0.904255	0.905263	0.819195
GO:0034146	0.929688	0.90625	0.953125	0.95082	0.860321
GO:0034162	0.898551	0.898551	0.898551	0.898551	0.797101
GO:0034166	0.90625	0.90625	0.90625	0.90625	0.8125
GO:0034220	0.74359	0.555556	0.931624	0.890411	0.525776
GO:0034329	0.84058	0.782609	0.898551	0.885246	0.685784
GO:0034641	0.686391	0.64497	0.727811	0.703226	0.374067
GO:0035335	0.740385	0.557692	0.923077	0.878788	0.51648
GO:0035556	0.765152	0.80303	0.727273	0.746479	0.531831
GO:0035666	0.906667	0.88	0.933333	0.929577	0.814493
GO:0038095	0.871257	0.892216	0.850299	0.856322	0.743168
GO:0038096	0.881579	0.828947	0.934211	0.926471	0.767421
GO:0038123	0.921429	0.914286	0.928571	0.927536	0.842943
GO:0038124	0.914286	0.914286	0.914286	0.914286	0.828571
GO:0042393	0.8	0.78	0.82	0.8125	0.600481
GO:0042590	0.880435	0.858696	0.902174	0.897727	0.76159
GO:0042802	0.714286	0.64986	0.778711	0.745981	0.432174
GO:0042803	0.65896	0.653179	0.66474	0.660819	0.31794
GO:0042826	0.846154	0.807692	0.884615	0.875	0.694365
GO:0042981	0.791667	0.708333	0.875	0.85	0.591608
GO:0043065	0.766304	0.842391	0.690217	0.731132	0.538885
GO:0043066	0.77037	0.725926	0.814815	0.796748	0.54289
GO:0043123	0.758065	0.669355	0.846774	0.813725	0.524449
GO:0043565	0.736559	0.623656	0.849462	0.805556	0.485662
GO:0043687	0.753049	0.853659	0.652439	0.71066	0.516665
GO:0044212	0.834783	0.747826	0.921739	0.905263	0.679927
GO:0044237	0.849206	0.761905	0.936508	0.923077	0.709308
GO:0044255	0.692308	0.573427	0.811189	0.752294	0.39597
GO:0044267	0.75	0.625	0.875	0.833333	0.516398
GO:0044281	0.661681	0.498787	0.824576	0.739808	0.342023
GO:0044325	0.745098	0.588235	0.901961	0.857143	0.51626
GO:0044822	0.758185	0.65014	0.86623	0.829356	0.528866
GO:0045087	0.793478	0.731225	0.855731	0.835214	0.59156
GO:0045892	0.770318	0.628975	0.911661	0.876847	0.563625
GO:0045893	0.786885	0.721311	0.852459	0.830189	0.578769
GO:0045944	0.788918	0.744063	0.833773	0.817391	0.580176
GO:0046474	0.685714	0.814286	0.557143	0.647727	0.384353
GO:0046777	0.818182	0.736364	0.9	0.880435	0.645059
GO:0046982	0.716216	0.709459	0.722973	0.719178	0.432472
GO:0047485	0.8125	0.734375	0.890625	0.87037	0.632772
GO:0048011	0.78327	0.714829	0.851711	0.828194	0.571923
GO:0048015	0.9	0.87	0.93	0.925532	0.801444
GO:0050776	0.831579	0.736842	0.926316	0.909091	0.675392
GO:0050796	0.809524	0.761905	0.857143	0.842105	0.621874
GO:0050821	0.696429	0.607143	0.785714	0.73913	0.399275
GO:0050852	0.884058	0.898551	0.869565	0.873239	0.768439
GO:0050900	0.848485	0.818182	0.878788	0.870968	0.698253
GO:0051056	0.777273	0.727273	0.827273	0.808081	0.557339
GO:0051082	0.740385	0.596154	0.884615	0.837838	0.502113
GO:0051091	0.791045	0.80597	0.776119	0.782609	0.582349
GO:0051092	0.808824	0.754902	0.862745	0.846154	0.62127
GO:0051260	0.663462	0.519231	0.807692	0.72973	0.341437
GO:0051403	0.911765	0.882353	0.941176	0.9375	0.824958
GO:0051436	0.960317	0.936508	0.984127	0.983333	0.921681
GO:0051437	0.955882	0.941176	0.970588	0.969697	0.912159
GO:0051439	0.972222	0.958333	0.986111	0.985714	0.944809
GO:0055085	0.720833	0.794444	0.647222	0.692494	0.446532
GO:0055086	0.735294	0.705882	0.764706	0.75	0.471405
GO:0055114	0.679348	0.728261	0.630435	0.663366	0.360424
GO:0060333	0.820988	0.790123	0.851852	0.842105	0.643202
GO:0060337	0.78	0.746667	0.813333	0.8	0.561249
GO:0061024	0.87218	0.766917	0.977444	0.971429	0.761426
GO:0070374	0.766129	0.758065	0.774194	0.770492	0.532327
GO:0071456	0.710526	0.649123	0.77193	0.74	0.424264
GO:0090090	0.711538	0.538462	0.884615	0.823529	0.450956
GO:0097190	0.781553	0.640777	0.92233	0.891892	0.586847

## Sheet: NetNei
GO	Acc	Sen	Spe	Pre	Mcc
GO:0000082	0.519084	1	0.0381679	0.509728	0.139482
GO:0000086	0.527132	0.992248	0.0620155	0.514056	0.147869
GO:0000122	0.524476	0.958042	0.0909091	0.513109	0.0982801
GO:0000184	0.50885	0.982301	0.0353982	0.504545	0.0550482
GO:0000187	0.55	0.966667	0.133333	0.527273	0.180907
GO:0000209	0.530303	0.989899	0.0707071	0.515789	0.153897
GO:0000278	0.565891	0.981912	0.149871	0.535966	0.237569
GO:0000287	0.526316	0.973684	0.0789474	0.513889	0.117851
GO:0000398	0.535484	0.993548	0.0774194	0.518519	0.177028
GO:0001501	0.533333	0.973333	0.0933333	0.51773	0.140359
GO:0001523	0.519231	1	0.0384615	0.509804	0.140028
GO:0001649	0.54	1	0.08	0.520833	0.204124
GO:0001666	0.548077	1	0.0961538	0.525253	0.224733
GO:0001934	0.508621	0.982759	0.0344828	0.504425	0.0543125
GO:0002020	0.52	1	0.04	0.510204	0.142857
GO:0002224	0.504854	0.980583	0.0291262	0.502488	0.031544
GO:0002474	0.504673	1	0.00934579	0.502347	0.0685189
GO:0002479	0.527778	1	0.0555556	0.514286	0.169031
GO:0002576	0.50641	0.974359	0.0384615	0.503311	0.0363937
GO:0002755	0.513514	1	0.027027	0.506849	0.117041
GO:0002756	0.506494	1	0.012987	0.503268	0.0808452
GO:0003677	0.544586	0.971338	0.117834	0.524055	0.171127
GO:0003682	0.516484	0.978022	0.0549451	0.508571	0.0857143
GO:0003700	0.560294	0.970588	0.15	0.533118	0.210996
GO:0003713	0.55988	0.988024	0.131737	0.532258	0.231869
GO:0003714	0.507812	0.929688	0.0859375	0.504237	0.0291111
GO:0003723	0.526178	0.963351	0.0890052	0.513966	0.107883
GO:0003779	0.514493	1	0.0289855	0.507353	0.121268
GO:0003924	0.534653	0.930693	0.138614	0.519337	0.11354
GO:0004672	0.516129	0.959677	0.0725806	0.508547	0.0698857
GO:0004674	0.547368	0.994737	0.1	0.525	0.212132
GO:0004842	0.518868	1	0.0377358	0.509615	0.138675
GO:0004843	0.508475	0.983051	0.0338983	0.504348	0.0538382
GO:0004871	0.542453	0.933962	0.150943	0.52381	0.136505
GO:0004872	0.519231	0.923077	0.115385	0.510638	0.0652328
GO:0004888	0.508333	0.95	0.0666667	0.504425	0.0355559
GO:0004930	0.505435	0.891304	0.119565	0.503067	0.0170921
GO:0005102	0.507246	0.811594	0.202899	0.504505	0.0182666
GO:0005200	0.535088	0.947368	0.122807	0.519231	0.124035
GO:0005215	0.535714	0.982143	0.0892857	0.518868	0.15861
GO:0005509	0.527132	0.976744	0.0775194	0.514286	0.124035
GO:0005524	0.519231	0.934066	0.104396	0.510511	0.0688962
GO:0005525	0.506579	0.947368	0.0657895	0.503497	0.0278747
GO:0005975	0.520455	0.940909	0.1	0.511111	0.0755929
GO:0006006	0.513158	0.907895	0.118421	0.507353	0.0428746
GO:0006112	0.510989	0.989011	0.032967	0.505618	0.0749532
GO:0006184	0.52439	0.95122	0.097561	0.513158	0.0936586
GO:0006200	0.529412	0.94958	0.109244	0.515982	0.108517
GO:0006260	0.530769	0.984615	0.0769231	0.516129	0.146647
GO:0006281	0.570588	0.964706	0.176471	0.539474	0.229416
GO:0006289	0.550847	1	0.101695	0.526786	0.231455
GO:0006325	0.546875	0.989583	0.104167	0.524862	0.2017
GO:0006351	0.517442	0.965116	0.0697674	0.509202	0.078326
GO:0006355	0.50303	0.951515	0.0545455	0.501597	0.0137089
GO:0006357	0.517964	0.928144	0.107784	0.509868	0.0628281
GO:0006366	0.561837	0.971731	0.151943	0.533981	0.215963
GO:0006367	0.536932	0.994318	0.0795455	0.519288	0.182845
GO:0006368	0.530303	1	0.0606061	0.515625	0.176777
GO:0006406	0.508929	1	0.0178571	0.504505	0.0949158
GO:0006412	0.52381	0.990476	0.0571429	0.512315	0.13264
GO:0006413	0.552174	0.982609	0.121739	0.528037	0.205076
GO:0006414	0.517045	0.988636	0.0454545	0.508772	0.102598
GO:0006415	0.547059	0.988235	0.105882	0.525	0.2
GO:0006457	0.544872	0.987179	0.102564	0.52381	0.19245
GO:0006461	0.513158	1	0.0263158	0.506667	0.11547
GO:0006464	0.573529	0.985294	0.161765	0.540323	0.259238
GO:0006468	0.505682	0.878788	0.132576	0.503254	0.01707
GO:0006470	0.517544	0.964912	0.0701754	0.509259	0.0785674
GO:0006508	0.508197	0.983607	0.0327869	0.504202	0.0529256
GO:0006511	0.537736	1	0.0754717	0.519608	0.19803
GO:0006614	0.533333	1	0.0666667	0.517241	0.185695
GO:0006629	0.509615	0.942308	0.0769231	0.505155	0.0383765
GO:0006644	0.568	0.96	0.176	0.538117	0.219086
GO:0006661	0.518519	0.962963	0.0740741	0.509804	0.0808452
GO:0006665	0.509804	1	0.0196078	0.50495	0.0995037
GO:0006766	0.514493	1	0.0289855	0.507353	0.121268
GO:0006767	0.514925	1	0.0298507	0.507576	0.123091
GO:0006805	0.514286	0.961905	0.0666667	0.507538	0.0641207
GO:0006810	0.537931	0.951724	0.124138	0.520755	0.135145
GO:0006811	0.513699	0.972603	0.0547945	0.507143	0.0690066
GO:0006915	0.523985	0.97417	0.0738007	0.512621	0.110245
GO:0006919	0.517544	0.982456	0.0526316	0.509091	0.0953463
GO:0006928	0.525641	0.987179	0.0641026	0.513333	0.133333
GO:0006935	0.565217	0.985507	0.144928	0.535433	0.240793
GO:0006936	0.534722	1	0.0694444	0.517986	0.189661
GO:0006954	0.5125	0.975	0.05	0.506494	0.0657952
GO:0006955	0.525	0.90625	0.14375	0.514184	0.0772812
GO:0006968	0.509804	0.980392	0.0392157	0.505051	0.0580259
GO:0006974	0.524	0.976	0.072	0.512605	0.112272
GO:0006977	0.516667	1	0.0333333	0.508475	0.130189
GO:0006987	0.515625	0.96875	0.0625	0.508197	0.0739221
GO:0007010	0.53	1	0.06	0.515464	0.175863
GO:0007050	0.511236	0.977528	0.0449438	0.505814	0.0622573
GO:0007155	0.541139	0.968354	0.113924	0.522184	0.15836
GO:0007165	0.554896	0.9273	0.182493	0.531463	0.164537
GO:0007166	0.529661	0.957627	0.101695	0.515982	0.114723
GO:0007173	0.528902	1	0.0578035	0.514881	0.172516
GO:0007179	0.515464	0.989691	0.0412371	0.507937	0.09759
GO:0007186	0.548913	0.972826	0.125	0.526471	0.184482
GO:0007204	0.528302	1	0.0566038	0.514563	0.170664
GO:0007219	0.524691	1	0.0493827	0.512658	0.159111
GO:0007264	0.538462	0.944056	0.132867	0.521236	0.131541
GO:0007265	0.509615	1	0.0192308	0.504854	0.0985329
GO:0007267	0.507853	0.942408	0.0732984	0.504202	0.0317554
GO:0007268	0.562925	0.945578	0.180272	0.535645	0.195521
GO:0007275	0.521368	0.91453	0.128205	0.511962	0.0691714
GO:0007283	0.518519	0.981481	0.0555556	0.509615	0.0980581
GO:0007399	0.513423	0.932886	0.0939597	0.507299	0.0493264
GO:0007411	0.512712	0.970339	0.0550847	0.506637	0.0631055
GO:0007417	0.519231	0.961538	0.0769231	0.510204	0.0824786
GO:0007596	0.564286	0.985714	0.142857	0.534884	0.238919
GO:0007601	0.505376	0.989247	0.0215054	0.502732	0.042679
GO:0007603	0.525316	1	0.0506329	0.512987	0.161165
GO:0007605	0.556604	0.981132	0.132075	0.530612	0.214286
GO:0008017	0.539216	0.941176	0.137255	0.521739	0.131876
GO:0008022	0.518018	0.972973	0.0630631	0.509434	0.0868744
GO:0008083	0.544643	0.982143	0.107143	0.52381	0.184428
GO:0008134	0.52381	1	0.047619	0.512195	0.156174
GO:0008152	0.539683	0.968254	0.111111	0.521368	0.154083
GO:0008270	0.515528	0.937888	0.0931677	0.508418	0.0580259
GO:0008283	0.509174	0.90367	0.114679	0.505128	0.0298641
GO:0008284	0.522026	0.942731	0.101322	0.511962	0.0815193
GO:0008285	0.502283	0.90411	0.100457	0.501266	0.00767304
GO:0008286	0.526087	1	0.0521739	0.513393	0.163663
GO:0008380	0.532895	1	0.0657895	0.517007	0.184428
GO:0008543	0.517123	1	0.0342466	0.508711	0.131991
GO:0009615	0.51087	0.978261	0.0434783	0.505618	0.061199
GO:0009653	0.512658	0.987342	0.0379747	0.506494	0.0805823
GO:0010467	0.568285	0.995448	0.141123	0.536825	0.262767
GO:0010628	0.506494	0.974026	0.038961	0.503356	0.0366372
GO:0010923	0.59	1	0.18	0.549451	0.314485
GO:0016032	0.528912	0.965986	0.0918367	0.515426	0.119062
GO:0016070	0.529412	1	0.0588235	0.515152	0.174078
GO:0016071	0.54186	1	0.0837209	0.521845	0.20902
GO:0016477	0.521429	0.942857	0.1	0.511628	0.0796398
GO:0016567	0.51626	0.98374	0.0487805	0.508403	0.0916698
GO:0018108	0.513514	0.972973	0.0540541	0.507042	0.0685189
GO:0018279	0.578313	1	0.156627	0.542484	0.291492
GO:0019058	0.521739	0.991304	0.0521739	0.511211	0.126552
GO:0019083	0.554878	1	0.109756	0.529032	0.240966
GO:0019221	0.523196	0.979381	0.0670103	0.512129	0.113326
GO:0019886	0.534884	0.976744	0.0930233	0.518519	0.149071
GO:0019899	0.502174	0.96087	0.0434783	0.501134	0.0109246
GO:0019901	0.508021	0.97861	0.0374332	0.504132	0.0474757
GO:0019904	0.528169	0.985915	0.0704225	0.514706	0.140028
GO:0022617	0.532407	1	0.0648148	0.516746	0.18301
GO:0022904	0.55	1	0.1	0.526316	0.229416
GO:0030168	0.519126	0.983607	0.0546448	0.509915	0.103333
GO:0030198	0.592511	0.969163	0.215859	0.552764	0.281329
GO:0030203	0.518519	0.901235	0.135802	0.51049	0.0575541
GO:0030308	0.547297	0.972973	0.121622	0.525547	0.180319
GO:0030335	0.519481	0.974026	0.0649351	0.510204	0.093522
GO:0030574	0.532787	1	0.0655738	0.516949	0.184115
GO:0030968	0.54918	1	0.0983607	0.525862	0.227429
GO:0031145	0.545455	1	0.0909091	0.52381	0.218218
GO:0031295	0.532787	1	0.0655738	0.516949	0.184115
GO:0031625	0.518939	0.984848	0.0530303	0.509804	0.104371
GO:0032403	0.515873	1	0.031746	0.508065	0.127
GO:0032481	0.518182	0.981818	0.0545455	0.509434	0.0971286
GO:0034134	0.535714	1	0.0714286	0.518519	0.19245
GO:0034138	0.512821	1	0.025641	0.506494	0.113961
GO:0034142	0.510638	0.989362	0.0319149	0.505435	0.073721
GO:0034146	0.515625	1	0.03125	0.507937	0.125988
GO:0034162	0.507246	0.985507	0.0289855	0.503704	0.0496904
GO:0034166	0.546875	0.984375	0.109375	0.525	0.193649
GO:0034220	0.534188	0.982906	0.0854701	0.518018	0.154997
GO:0034329	0.536232	0.985507	0.0869565	0.519084	0.165115
GO:0034641	0.535503	0.95858	0.112426	0.519231	0.133235
GO:0035335	0.548077	0.961538	0.134615	0.526316	0.170996
GO:0035556	0.503788	0.924242	0.0833333	0.502058	0.0139987
GO:0035666	0.52	0.986667	0.0533333	0.510345	0.111417
GO:0038095	0.508982	0.994012	0.0239521	0.504559	0.0739671
GO:0038096	0.513158	0.986842	0.0394737	0.506757	0.0821995
GO:0038123	0.514286	1	0.0285714	0.507246	0.120386
GO:0038124	0.528571	1	0.0571429	0.514706	0.171499
GO:0042393	0.54	1	0.08	0.520833	0.204124
GO:0042590	0.527174	0.98913	0.0652174	0.514124	0.142048
GO:0042802	0.52521	0.957983	0.092437	0.513514	0.100673
GO:0042803	0.539017	0.901734	0.176301	0.522613	0.113374
GO:0042826	0.509615	1	0.0192308	0.504854	0.0985329
GO:0042981	0.505208	0.979167	0.03125	0.502674	0.0327035
GO:0043065	0.519022	0.951087	0.0869565	0.510204	0.0755929
GO:0043066	0.516667	0.962963	0.0703704	0.508806	0.0739321
GO:0043123	0.504032	0.935484	0.0725806	0.502165	0.0159577
GO:0043565	0.516129	0.935484	0.0967742	0.508772	0.0592349
GO:0043687	0.573171	0.981707	0.164634	0.540268	0.25383
GO:0044212	0.513043	0.965217	0.0608696	0.506849	0.0611227
GO:0044237	0.511905	0.992063	0.031746	0.506073	0.0853666
GO:0044255	0.559441	0.93007	0.188811	0.534137	0.177112
GO:0044267	0.550847	0.976695	0.125	0.52746	0.19406
GO:0044281	0.608731	0.822959	0.394503	0.576118	0.240671
GO:0044325	0.519608	0.960784	0.0784314	0.510417	0.0833333
GO:0044822	0.556595	0.937325	0.175865	0.53213	0.174618
GO:0045087	0.547431	0.990119	0.104743	0.525157	0.204058
GO:0045892	0.528269	0.954064	0.102473	0.515267	0.107852
GO:0045893	0.547541	0.967213	0.127869	0.525847	0.174912
GO:0045944	0.540897	0.98153	0.100264	0.521739	0.173066
GO:0046474	0.521429	0.985714	0.0571429	0.511111	0.11547
GO:0046777	0.509091	0.927273	0.0909091	0.50495	0.0331679
GO:0046982	0.516892	0.966216	0.0675676	0.508897	0.0770143
GO:0047485	0.507812	0.96875	0.046875	0.504065	0.0403239
GO:0048011	0.534221	0.992395	0.0760456	0.517857	0.170941
GO:0048015	0.505	0.99	0.02	0.502538	0.0411345
GO:0050776	0.552632	0.989474	0.115789	0.52809	0.216371
GO:0050796	0.547619	1	0.0952381	0.525	0.223607
GO:0050821	0.517857	0.982143	0.0535714	0.509259	0.096225
GO:0050852	0.543478	0.985507	0.101449	0.523077	0.186052
GO:0050900	0.545455	0.979798	0.111111	0.524324	0.183521
GO:0051056	0.545455	0.945455	0.145455	0.525253	0.151515
GO:0051082	0.519231	0.980769	0.0576923	0.51	0.1
GO:0051091	0.507463	0.985075	0.0298507	0.503817	0.0504433
GO:0051092	0.514706	0.990196	0.0392157	0.507538	0.0951064
GO:0051260	0.519231	0.961538	0.0769231	0.510204	0.0824786
GO:0051403	0.519608	1	0.0392157	0.51	0.141421
GO:0051436	0.52381	1	0.047619	0.512195	0.156174
GO:0051437	0.551471	1	0.102941	0.527132	0.232945
GO:0051439	0.520833	1	0.0416667	0.510638	0.145865
GO:0055085	0.619444	0.919444	0.319444	0.574653	0.298611
GO:0055086	0.544118	0.970588	0.117647	0.52381	0.169031
GO:0055114	0.543478	0.956522	0.130435	0.52381	0.154303
GO:0060333	0.512346	0.925926	0.0987654	0.506757	0.0439375
GO:0060337	0.553333	0.96	0.146667	0.529412	0.18334
GO:0061024	0.548872	0.992481	0.105263	0.525896	0.211866
GO:0070374	0.540323	0.983871	0.0967742	0.521368	0.174714
GO:0071456	0.508772	0.982456	0.0350877	0.504505	0.0547997
GO:0090090	0.567308	0.923077	0.211538	0.539326	0.191583
GO:0097190	0.548544	0.941748	0.15534	0.527174	0.157174

## Sheet: SeqSim
GO	Acc	Sen	Spe	Pre	Mcc
GO:0000082	0.69084	0.78626	0.59542	0.660256	0.388826
GO:0000086	0.674419	0.806202	0.542636	0.638037	0.361624
GO:0000122	0.622378	0.692308	0.552448	0.607362	0.247185
GO:0000184	0.761062	0.831858	0.690265	0.728682	0.527438
GO:0000187	0.658333	0.783333	0.533333	0.626667	0.327052
GO:0000209	0.676768	0.737374	0.616162	0.657658	0.356161
GO:0000278	0.627907	0.754522	0.501292	0.602062	0.264433
GO:0000287	0.671053	0.723684	0.618421	0.654762	0.344016
GO:0000398	0.687097	0.780645	0.593548	0.657609	0.38092
GO:0001501	0.693333	0.8	0.586667	0.659341	0.395778
GO:0001523	0.721154	0.826923	0.615385	0.68254	0.452549
GO:0001649	0.54	0.48	0.6	0.545455	0.0805823
GO:0001666	0.634615	0.75	0.519231	0.609375	0.276699
GO:0001934	0.62069	0.672414	0.568966	0.609375	0.242681
GO:0002020	0.52	0.54	0.5	0.519231	0.040032
GO:0002224	0.723301	0.834951	0.61165	0.68254	0.458171
GO:0002474	0.668224	0.794393	0.542056	0.634328	0.3477
GO:0002479	0.705556	0.833333	0.577778	0.663717	0.425231
GO:0002576	0.615385	0.705128	0.525641	0.597826	0.234579
GO:0002755	0.662162	0.878378	0.445946	0.613208	0.359694
GO:0002756	0.772727	0.896104	0.649351	0.71875	0.562859
GO:0003677	0.705414	0.802548	0.60828	0.672	0.418807
GO:0003682	0.598901	0.604396	0.593407	0.597826	0.197814
GO:0003700	0.764706	0.858824	0.670588	0.722772	0.539048
GO:0003713	0.523952	0.592814	0.45509	0.521053	0.0483651
GO:0003714	0.546875	0.632812	0.460938	0.54	0.0951662
GO:0003723	0.659686	0.680628	0.638743	0.653266	0.319652
GO:0003779	0.623188	0.753623	0.492754	0.597701	0.255214
GO:0003924	0.826733	0.960396	0.693069	0.757812	0.678146
GO:0004672	0.758065	0.91129	0.604839	0.697531	0.542217
GO:0004674	0.765789	0.936842	0.594737	0.698039	0.565713
GO:0004842	0.72956	0.792453	0.666667	0.703911	0.462795
GO:0004843	0.754237	0.830508	0.677966	0.720588	0.514496
GO:0004871	0.45283	0.471698	0.433962	0.454545	-0.0944069
GO:0004872	0.684615	0.753846	0.615385	0.662162	0.372822
GO:0004888	0.7	0.9	0.5	0.642857	0.436436
GO:0004930	0.831522	0.945652	0.717391	0.769912	0.681022
GO:0005102	0.630435	0.729469	0.531401	0.608871	0.266142
GO:0005200	0.701754	0.912281	0.491228	0.641975	0.444865
GO:0005215	0.633929	0.625	0.642857	0.636364	0.2679
GO:0005509	0.72093	0.782946	0.658915	0.696552	0.445299
GO:0005524	0.755495	0.82967	0.681319	0.722488	0.516707
GO:0005525	0.769737	0.868421	0.671053	0.725275	0.550298
GO:0005975	0.684091	0.781818	0.586364	0.653992	0.375423
GO:0006006	0.743421	0.868421	0.618421	0.694737	0.502808
GO:0006112	0.697802	0.758242	0.637363	0.676471	0.398527
GO:0006184	0.792683	0.914634	0.670732	0.735294	0.603595
GO:0006200	0.701681	0.739496	0.663866	0.6875	0.40452
GO:0006260	0.569231	0.692308	0.446154	0.555556	0.142857
GO:0006281	0.544118	0.576471	0.511765	0.541436	0.0884206
GO:0006289	0.59322	0.576271	0.610169	0.596491	0.186548
GO:0006325	0.59375	0.5625	0.625	0.6	0.187867
GO:0006351	0.651163	0.744186	0.55814	0.627451	0.307698
GO:0006355	0.590909	0.624242	0.557576	0.585227	0.182224
GO:0006357	0.57485	0.634731	0.51497	0.566845	0.150786
GO:0006366	0.659011	0.727915	0.590106	0.639752	0.321085
GO:0006367	0.704545	0.778409	0.630682	0.678218	0.413629
GO:0006368	0.583333	0.636364	0.530303	0.575342	0.167612
GO:0006406	0.616071	0.660714	0.571429	0.606557	0.233074
GO:0006412	0.571429	0.561905	0.580952	0.572816	0.142883
GO:0006413	0.804348	0.852174	0.756522	0.777778	0.611499
GO:0006414	0.761364	0.909091	0.613636	0.701754	0.547154
GO:0006415	0.858824	0.952941	0.764706	0.80198	0.730709
GO:0006457	0.653846	0.769231	0.538462	0.625	0.316228
GO:0006461	0.625	0.736842	0.513158	0.602151	0.256499
GO:0006464	0.625	0.676471	0.573529	0.613333	0.251335
GO:0006468	0.755682	0.882576	0.628788	0.703927	0.528672
GO:0006470	0.701754	0.894737	0.508772	0.64557	0.437402
GO:0006508	0.713115	0.803279	0.622951	0.680556	0.433333
GO:0006511	0.641509	0.716981	0.566038	0.622951	0.286299
GO:0006614	0.771429	0.809524	0.733333	0.752212	0.54444
GO:0006629	0.625	0.692308	0.557692	0.610169	0.252296
GO:0006644	0.74	0.872	0.608	0.689873	0.497655
GO:0006661	0.722222	0.833333	0.611111	0.681818	0.455842
GO:0006665	0.72549	0.745098	0.705882	0.716981	0.451328
GO:0006766	0.543478	0.724638	0.362319	0.531915	0.0932956
GO:0006767	0.656716	0.80597	0.507463	0.62069	0.328406
GO:0006805	0.738095	0.866667	0.609524	0.689394	0.49276
GO:0006810	0.762069	0.813793	0.710345	0.7375	0.526965
GO:0006811	0.808219	0.931507	0.684932	0.747253	0.636078
GO:0006915	0.586716	0.682657	0.490775	0.572755	0.176715
GO:0006919	0.561404	0.614035	0.508772	0.555556	0.123493
GO:0006928	0.653846	0.782051	0.525641	0.622449	0.318335
GO:0006935	0.717391	0.811594	0.623188	0.682927	0.442711
GO:0006936	0.631944	0.763889	0.5	0.604396	0.273587
GO:0006954	0.625	0.75	0.5	0.6	0.258199
GO:0006955	0.546875	0.64375	0.45	0.539267	0.0955608
GO:0006968	0.529412	0.686275	0.372549	0.522388	0.0619512
GO:0006974	0.528	0.624	0.432	0.52349	0.0570616
GO:0006977	0.658333	0.75	0.566667	0.633803	0.322126
GO:0006987	0.5625	0.5625	0.5625	0.5625	0.125
GO:0007010	0.6	0.64	0.56	0.592593	0.200643
GO:0007050	0.634831	0.752809	0.516854	0.609091	0.277498
GO:0007155	0.667722	0.702532	0.632911	0.656805	0.336259
GO:0007165	0.668398	0.738872	0.597923	0.647594	0.340191
GO:0007166	0.644068	0.771186	0.516949	0.614865	0.297925
GO:0007173	0.722543	0.843931	0.601156	0.67907	0.458813
GO:0007179	0.623711	0.773196	0.474227	0.595238	0.259281
GO:0007186	0.736413	0.869565	0.603261	0.686695	0.49054
GO:0007204	0.764151	0.792453	0.735849	0.75	0.52915
GO:0007219	0.635802	0.753086	0.518519	0.61	0.2794
GO:0007264	0.716783	0.832168	0.601399	0.676136	0.445594
GO:0007265	0.730769	0.788462	0.673077	0.706897	0.464642
GO:0007267	0.698953	0.806283	0.591623	0.663793	0.407403
GO:0007268	0.741497	0.823129	0.659864	0.707602	0.489562
GO:0007275	0.521368	0.581197	0.461538	0.519084	0.0430443
GO:0007283	0.518519	0.592593	0.444444	0.516129	0.0374503
GO:0007399	0.506711	0.583893	0.42953	0.505814	0.0135857
GO:0007411	0.775424	0.877119	0.673729	0.728873	0.562607
GO:0007417	0.528846	0.557692	0.5	0.527273	0.0577886
GO:0007596	0.690476	0.788095	0.592857	0.659363	0.388427
GO:0007601	0.607527	0.774194	0.44086	0.580645	0.228099
GO:0007603	0.696203	0.797468	0.594937	0.663158	0.400709
GO:0007605	0.613208	0.660377	0.566038	0.603448	0.227429
GO:0008017	0.588235	0.745098	0.431373	0.567164	0.185854
GO:0008022	0.540541	0.648649	0.432432	0.533333	0.0830455
GO:0008083	0.6875	0.839286	0.535714	0.643836	0.393573
GO:0008134	0.595238	0.660714	0.529762	0.584211	0.192131
GO:0008152	0.619048	0.68254	0.555556	0.605634	0.240038
GO:0008270	0.652174	0.732919	0.571429	0.631016	0.308396
GO:0008283	0.541284	0.587156	0.495413	0.537815	0.0829185
GO:0008284	0.585903	0.731278	0.440529	0.566553	0.179563
GO:0008285	0.579909	0.634703	0.525114	0.572016	0.160786
GO:0008286	0.643478	0.756522	0.530435	0.617021	0.294584
GO:0008380	0.726974	0.776316	0.677632	0.706587	0.456174
GO:0008543	0.753425	0.835616	0.671233	0.717647	0.513839
GO:0009615	0.554348	0.576087	0.532609	0.552083	0.108799
GO:0009653	0.556962	0.64557	0.468354	0.548387	0.115756
GO:0010467	0.676024	0.716237	0.635812	0.662921	0.353193
GO:0010628	0.545455	0.636364	0.454545	0.538462	0.09245
GO:0010923	0.64	0.66	0.62	0.634615	0.280224
GO:0016032	0.668367	0.761905	0.57483	0.641834	0.342786
GO:0016070	0.647059	0.722689	0.571429	0.627737	0.297541
GO:0016071	0.688372	0.8	0.576744	0.653992	0.386499
GO:0016477	0.55	0.571429	0.528571	0.547945	0.100092
GO:0016567	0.585366	0.666667	0.504065	0.573427	0.173034
GO:0018108	0.797297	0.891892	0.702703	0.75	0.60553
GO:0018279	0.692771	0.807229	0.578313	0.656863	0.396059
GO:0019058	0.817391	0.886957	0.747826	0.778626	0.641017
GO:0019083	0.823171	0.97561	0.670732	0.747664	0.678651
GO:0019221	0.664948	0.762887	0.56701	0.637931	0.336414
GO:0019886	0.674419	0.813953	0.534884	0.636364	0.36327
GO:0019899	0.595652	0.626087	0.565217	0.590164	0.19166
GO:0019901	0.545455	0.588235	0.502674	0.541872	0.0912437
GO:0019904	0.577465	0.746479	0.408451	0.557895	0.16462
GO:0022617	0.787037	0.898148	0.675926	0.734848	0.588796
GO:0022904	0.8	0.844444	0.755556	0.77551	0.602385
GO:0030168	0.620219	0.737705	0.502732	0.597345	0.247363
GO:0030198	0.73348	0.898678	0.568282	0.675497	0.494744
GO:0030203	0.734568	0.851852	0.617284	0.69	0.4826
GO:0030308	0.628378	0.716216	0.540541	0.609195	0.260813
GO:0030335	0.603896	0.714286	0.493506	0.585106	0.213049
GO:0030574	0.860656	0.95082	0.770492	0.805556	0.733333
GO:0030968	0.5	0.577465	0.422535	0.5	0
GO:0031145	0.668831	0.792208	0.545455	0.635417	0.348437
GO:0031295	0.688525	0.786885	0.590164	0.657534	0.384564
GO:0031625	0.613636	0.674242	0.55303	0.601351	0.228961
GO:0032403	0.650794	0.650794	0.650794	0.650794	0.301587
GO:0032481	0.563636	0.672727	0.454545	0.552239	0.130415
GO:0034134	0.707143	0.885714	0.528571	0.652632	0.443537
GO:0034138	0.74359	0.871795	0.615385	0.693878	0.50403
GO:0034142	0.691489	0.840426	0.542553	0.647541	0.40119
GO:0034146	0.765625	0.9375	0.59375	0.697674	0.565725
GO:0034162	0.637681	0.869565	0.405797	0.594059	0.310808
GO:0034166	0.703125	0.90625	0.5	0.644444	0.444591
GO:0034220	0.837607	0.888889	0.786325	0.806202	0.678793
GO:0034329	0.601449	0.724638	0.478261	0.581395	0.209352
GO:0034641	0.662722	0.781065	0.544379	0.631579	0.334961
GO:0035335	0.798077	0.923077	0.673077	0.738462	0.615705
GO:0035556	0.643939	0.757576	0.530303	0.617284	0.295615
GO:0035666	0.653333	0.866667	0.44	0.607477	0.33908
GO:0038095	0.679641	0.808383	0.550898	0.642857	0.371818
GO:0038096	0.671053	0.789474	0.552632	0.638298	0.352124
GO:0038123	0.678571	0.885714	0.471429	0.626263	0.392401
GO:0038124	0.664286	0.9	0.428571	0.61165	0.37257
GO:0042393	0.55	0.68	0.42	0.539683	0.103562
GO:0042590	0.673913	0.826087	0.521739	0.633333	0.365148
GO:0042802	0.542017	0.591036	0.492997	0.538265	0.0844404
GO:0042803	0.58526	0.615607	0.554913	0.580381	0.170835
GO:0042826	0.615385	0.769231	0.461538	0.588235	0.242536
GO:0042981	0.5625	0.625	0.5	0.555556	0.125988
GO:0043065	0.665761	0.706522	0.625	0.653266	0.332629
GO:0043066	0.62963	0.711111	0.548148	0.611465	0.262772
GO:0043123	0.641129	0.758065	0.524194	0.614379	0.290309
GO:0043565	0.682796	0.860215	0.505376	0.634921	0.391037
GO:0043687	0.731707	0.810976	0.652439	0.7	0.46935
GO:0044212	0.608696	0.817391	0.4	0.576687	0.239226
GO:0044237	0.686508	0.857143	0.515873	0.639053	0.39684
GO:0044255	0.706294	0.741259	0.671329	0.69281	0.4136
GO:0044267	0.697034	0.741525	0.652542	0.680934	0.395637
GO:0044281	0.729588	0.78173	0.677445	0.707906	0.461693
GO:0044325	0.607843	0.627451	0.588235	0.603774	0.215852
GO:0044822	0.676801	0.705332	0.648269	0.667257	0.354179
GO:0045087	0.692688	0.794466	0.590909	0.660099	0.393617
GO:0045892	0.687279	0.819788	0.55477	0.648045	0.388448
GO:0045893	0.647541	0.744262	0.55082	0.623626	0.300763
GO:0045944	0.647757	0.720317	0.575198	0.629032	0.298676
GO:0046474	0.807143	0.942857	0.671429	0.741573	0.638246
GO:0046777	0.863636	0.945455	0.781818	0.8125	0.73721
GO:0046982	0.64527	0.743243	0.547297	0.621469	0.296284
GO:0047485	0.507812	0.5625	0.453125	0.507042	0.0157193
GO:0048011	0.705323	0.825095	0.585551	0.665644	0.422961
GO:0048015	0.8	0.83	0.77	0.783019	0.601083
GO:0050776	0.668421	0.863158	0.473684	0.621212	0.36572
GO:0050796	0.634921	0.761905	0.507937	0.607595	0.278989
GO:0050821	0.625	0.625	0.625	0.625	0.25
GO:0050852	0.666667	0.753623	0.57971	0.641975	0.338492
GO:0050900	0.691919	0.808081	0.575758	0.655738	0.394636
GO:0051056	0.740909	0.954545	0.527273	0.66879	0.532912
GO:0051082	0.692308	0.846154	0.538462	0.647059	0.404226
GO:0051091	0.604478	0.686567	0.522388	0.589744	0.21183
GO:0051092	0.602941	0.735294	0.470588	0.581395	0.213498
GO:0051260	0.759615	0.75	0.769231	0.764706	0.519327
GO:0051403	0.735294	0.862745	0.607843	0.6875	0.486664
GO:0051436	0.642857	0.746032	0.539683	0.618421	0.291999
GO:0051437	0.625	0.808824	0.441176	0.591398	0.268827
GO:0051439	0.590278	0.736111	0.444444	0.569892	0.188763
GO:0055085	0.801389	0.877778	0.725	0.761446	0.609938
GO:0055086	0.727941	0.823529	0.632353	0.691358	0.464449
GO:0055114	0.701087	0.815217	0.586957	0.663717	0.413079
GO:0060333	0.740741	0.864198	0.617284	0.693069	0.496866
GO:0060337	0.72	0.826667	0.613333	0.681319	0.450368
GO:0061024	0.665414	0.75188	0.578947	0.641026	0.335888
GO:0070374	0.669355	0.741935	0.596774	0.647887	0.342336
GO:0071456	0.54386	0.614035	0.473684	0.538462	0.0885962
GO:0090090	0.673077	0.75	0.596154	0.65	0.350325
GO:0097190	0.61165	0.679612	0.543689	0.598291	0.225393
